# Supplementary material for: Global patterns of human and livestock respiration
Source: Sci Rep. 2018 Jun 18;8:9278. doi: 10.1038/s41598-018-27631-7 (PMC6006152; doi:10.1038/s41598-018-27631-7)
Supplement: Supplementary file 2 — Dataset 1 [file 41598_2018_27631_MOESM2_ESM.xlsx]

## Sheet: Rh_annual
Author	Country	Region	Site_name	Study_midyear	Species	Biome	Ecosystem_type	Ecosystem_state	Soil_type	Soil_drainage	Latitude	Longitude	Rh_annual(kg/m2)
Arneth	New Zealand		Arneth1	2003	Pinus radiata	Temperate	Forest	Managed	Inceptisol, Ustrochrept	Dry	-42.87	172.75	0.31
Tate	New Zealand		Maruia	1991	Nothofagus	Temperate	Forest	Natural	Typic Haplorthod	Dry	-42.22	172.25	0.501
Tate et al 1993							Forest				-42.22	172.25	0.67
Keith	Australia		Bago State Forest	2001.5	Eucalyptus delegatensis	Temperate	Forest	Managed	Red dermosol	Dry	-35.6557	148.152	0.637667
Ryan	Australia		BFG Plantation-C	1993	Pinus radiata	Temperate	Forest	Managed	Typic albaqualf	Dry	-35.35	148.93	0.713
Alvarez	Argentina		Pergamino Experimental Station-INTA	2003	Triticum aestivum	Temperate	Agriculture	Managed	Silty clay (Typic Arguidoll)	Dry	-33.93	-60.57	0.775
Franck	Chile	Coquimbo	Cerrillos de Tamaya	2009.5	Vitis vinifera	Mediterranean	Agriculture	Managed	Clay	Dry	-30.5981	-71.1919	0.29
Richards	Australia	New South Wales	Cedar Pit Flora Reserve	1979		Tropical	Forest	Natural		Dry	-30.5	152.4	0.601
Holt	Australia		Lansdown Research Station	1985	Eucalyptus	Temperate	Desert	Natural	Yellow earths or Palaeostalfs	Dry	-18.97	146.17	0.23
Grisi	Brazil	Bahia	Esta嵻o Experimental Greg裷io Bondar	1975.5	Mix	Tropical	Forest	Natural		Dry	-16.07	-39.25	0.676
Rouspard et al 2006							Forest				-15.43	167.15	1.02
Butler	Brazil	Mato Grosso	Parque Municipal do Bacaba-Cerrado		Qualea parviflora; Davilla elliptica; Roupala montana	Tropical	Savanna	Natural	Dystrophic Ferrasols	Dry	-14.683	-52.333	0.6405
Zimmermann	Peru		Wayqecha	2008	Clusiaceae; Cunoniceae	Tropical	Forest	Natural	Lithic histosol	Dry	-13.1914	-71.59	0.609
Zimmermann	Peru		San Pedro	2008	Clethraceae	Tropical	Forest	Natural	Umbric gleysol	Dry	-13.0478	-71.5428	0.693
Zimmermann	Peru		Tono	2008	Elaeocarpaceae; Moraceae; Fabaceae	Tropical	Forest	Natural	Fluvic gleysol	Dry	-12.8903	-71.5547	1.007
Zimmermann	Peru		Tambopata	2008	Elaeocarpaceae; Moraceae; Fabaceae	Tropical	Forest	Natural	Haplic ferralsol	Dry	-12.8306	-69.2697	0.42
Chen	Australia		Howard Springs	1999.5	Eucalyptus tetrodonta; Eucalyptus miniata	Tropical	Savanna	Natural	Red and yellow earth soils	Dry	-12.47	131.13	0.72
Nouvellon	Congo		Kissoko	2005	Eucalyptus spp.	Tropical	Forest	Managed	Ferralic arenosol	Dry	-4.74	12.02	0.4805
Versini	Congo		Kondi	2009.5	Eucalyptus urophylla x Eucalyptus grandis	Tropical	Forest	Managed	Ferralic Arenosols	Dry	-4.56667	11.9	2.06667
Epron	Congo		Kondi	2001	Eucalyptus	Tropical	Forest	Managed	Arenosol (sandy)	Dry	-4.35	11.75	0.78
Caquet	Republic of Congo			2007	Loudetia simplex	Tropical	Grassland	Unmanaged	Ferralic Arenosols	Dry	-4.28917	11.6564	0.4305
Yan et al 2006							Forest				-3	112.5	0.8875
Chambers	Brazil	Amazonas	INPA reserve	2000.5	Mix	Tropical	Forest	Natural	Spodosols	Dry	-3	-60	0.661
Yan et al 2006							Forest				-3	112.5	0.446
Pers. Commun. Goulden							Forest				-3	-54.95	0.8
Trumbore	Brazil	Par?Paragominas	1995	1	Tropical	Forest	Natural	Evergreen	Dry		-2.98	-47.52	0.89
Bascietto et al 2003							Forest				-2.6	13.59	0.292
Pers. Commun. Malhi							Forest				-2.6	-60.2	0.85
Malhi	Brazil		Manaus	1999	Mix	Tropical	Forest	Natural		Dry	-2.58	-50.1	0.97
Metcalfe	Brazil		Par?Caxiuan?National Forest	2004.5	Mix	Tropical	Forest	Natural	Sand (Oxisol)	Dry	-1.72	-51.46	0.675
Jauhiainen	Indonesia	Sumatra		2008	Acacia crassicarpa; Melaleuca spp.	Tropical	Forest	Managed	Histosol	Wet	0.43525	101.884	2.876
Medina	Venezuala	Amazonas	San Carlos de Rio Negro	1976	Mix	Tropical	Forest	Natural	Podzolized white sands	Dry	1.9	-67	0.1235
Nakane, 1980	Malaysia		Pasoh Forest Reserve	1971.5	Mix	Tropical	Forest	Natural		Dry	2.98	102.31	1.359
Priess	Venezuala		Canaima National Park	1990.5	Mix	Tropical	Forest	Natural		Dry	5	-61	0.787
pers. commun. Bonal							Forest				5.28	-52.91	0.715
Lamade	Benin		Ouidah	1993	Elaeis guineensis	Tropical	Forest	Managed	Ferrasol	Dry	6.23	2.08	0.499
Sierra et al 2007							Forest				6.75	-75.1	1.3665
Russell	Costa Rica		La Selva Biological Station	2003.5	Hieronyma alchorneoides	Tropical	Forest	Managed	Mixed Haplic Haploperox	Dry	10.4333	-83.9833	0.6912
Takahashi	Thailand	Kanchanaburi	Mae Klong Watershed Research Station	1997	Shorea siamensis; Vitex peduncularis; Dillenia parviflora; Xylia xylocarpa	Tropical	Forest	Unmanaged	Alfisols	Dry	14.5833	98.8667	0.813
Li	USA	Puerto Rico	Luquillo Experimental Forest	1996.5	Mix	Tropical	Forest	Unmanaged		Dry	18.25	-65.71	0.334
Li	USA	Puerto Rico	Luquillo Experimental Forest-Guzman	1996.5	Pinus caribae	Tropical	Forest	Natural	Mixed isothermic Tropohumult	Dry	18.3	-65.83	0.332
Giardina	USA	Hawaii		1996.5	Eucalyptus saligna	Tropical	Forest	Natural	Typic Hydrudands	Dry	19.84	-155.12	0.59
Behera	India		Sambalpur University	1982	Grasses (mix)	Tropical	Grassland	Natural	Sandy loam	Dry	20.5	84	0.352
Basu	India		Sambalpur University		Mix	Tropical	Forest	Managed	Ultisol	Dry	21.5	83.5	0.372
Tan	China	Yunnan	Menglun Nature Reserve	2005	Pometia tomentosa; Terminalia myriocarpa; Gironniera subaequalis; Garuga floribunda		Forest	Natural	Laterite	Dry	21.9275	101.265	0.224
Chen	China	Guangdong	Heshan Hilly Land Interdisciplinary Experimental Station	2007.5	Acacia crassicarpa	Subtropical	Forest	Managed		Dry	22.5667	112.833	0.454
Wang	China	Guangdong	Heshan Hilly Land Interdisciplinary Experimental Station	2008	Magnoliaceae glanca Blume; Liquidambar formosana Hance; Tsoongiodendron odorum Chun	Subtropical	Forest	Managed	Acrisol	Dry	22.5667	112.833	0.28425
Yi	China		Dinghushan-BF	2001	Castanopsis chinensis, Schima superba, Cryptocarya spp.	Tropical	Forest	Natural	Lateric red- and yellow-earth	Dry	23.17	112.54	0.122333
Upadhyaya	India		Ujjain University	1976.5	Iseilema anthephoroids	Tropical	Grassland	Natural	Black cotton soil	Dry	23.18	75.72	0.306
Schaefer	China	Yunnan	Ailao Mountains Nature Preserve	2004	Lithocarpus chintungensis; Rhododendron leptothrium; Vaccinium ducluoxii; Lithocarpus xylocarpus; Castanopsis wattii; Schima noronhae; Hartia sinensis; Manglietia insignsis	Subtropical	Forest	Natural	Loamy alfisols	Dry	24.5333	101.017	0.564587
Singh	India		Banaras Hindu U	1980	Triticum aestivum; Zea mays	Tropical	Agriculture	Managed	Sandy loam	Dry	25.3	80.02	0.369
Yang	China		Xinkou Experimental Forestry Centre-Xiaohu	2001	Castanopsis kawakamii	Subtropical	Forest	Natural		Dry	26.19	117.43	0.518111
Tian	China	Hunan	Tianjiling National Park	2007	Cunninghamia lanceolata	Subtropical	Forest	Managed		Dry	28.1	113.017	0.331
Joshi	India			1983	Quercus floribunda	Temperate	Forest	Natural	Sandy	Dry	29.25	79.42	0.21125
Upadhaya	India		Khurpatal	1987	Pinus spp.	Temperate	Forest	Natural		Dry	29.4	79.48	0.302333
Moncrieff and Fang 1999							Forest				29.69	-82.35	0.662
Ewel	USA	Florida	Ewel9	1984	Pinus elliottii	Temperate	Forest	Managed	Ultic Haplaquod	Dry	29.95	-82.11	0.4555
Gupta	India		Kurukshetra	1975.5	Mix	Tropical	Grassland	Natural	Alluvial	Dry	29.97	76.18	0.273
Dugas	USA	Texas	Blackland Research Center-bermudagrass	1993	Cynodon dactylon	Temperate	Grassland	Managed	Fine, monmorillonitic, thermic Udic Pellustert	Dry	31.1	-97.33	0.103
Wang	China	Sichuan	Yanting Agro-Ecological Station of Purple Soil	2007	Cupressus funebris	Temperate	Forest	Natural	Eutric Regosol	Dry	31.2667	105.467	0.383
Wang	China	Sichuan	Yanting Agro-ecological Station of Purple Soil	2005.5	Alder cremastogyne; Cypressus funebris	Subtropical	Forest	Managed	Purple soil (Eutric Regosol)	Dry	31.27	105.47	0.395
Nakane, 1980	Japan		Nara	1976	Fagus crenata; Abies homolepis	Temperate	Forest	Natural		Dry	32	135.42	0.284
Risser	USA	Oklahoma	Osage	1971	Schizachyrium scoparius; Andropogon garardi; Panicum virgatum; Sorghastrum nutans	Temperate	Grassland	Natural	Mollisols	Dry	32	-96.5	0.757
Pulliam	USA	Georgia	Ogeechee-EFP	1988	Quercus laurifolia	Temperate	Forest	Natural	Entisols	Wet	32.13	-81.42	0.343
Yoneda	Japan		Minamata Forest-P2	1970	Castanopsis cuspidata	Temperate	Forest	Natural		Dry	32.17	130.58	0.9055
Parker	USA	New Mexico	NMSU Ranch	1979	Larrea tridentata	Temperate	Desert	Natural	Aridic Entic Haplustoll coarse loam	Dry	32.75	-104.39	0.135
Ohashi	Japan		Kyushu Forest Research and Instruction Station	1997	Cryptomeria japonica	Temperate	Forest	Managed	Humid andosol (Kuroboku)	Dry	32.82	130.73	0.291
Coleman	USA	South Carolina	U-GA Field 3-412	1969.5	Andropogon virginicus	Temperate	Grassland	Natural	Sandy loam	Dry	33.5	-81.67	0.3305
Luan	China	Henan	Baotianman Natural Reserve	2008.5	Quercus acutidentata	Temperate	Forest	Natural	Yellow-brown soil	Dry	33.5	112	0.512
Nakane et al 1986							Forest				34.23	132.45	0.676
Nakane 1983	Japan		Fuchu	1980	Pinus densiflora	Temperate	Forest	Unmanaged	Sandy loam	Dry	34.38	132.45	0.774
Nakane 1995							Forest				34.42	132.5	0.27
Maier	USA	North Carolina	SETRES	1995.5	Pinus taeda	Temperate	Forest	Managed	Psammentic Hapludult	Dry	34.63	-79.2	0.55225
Nakane, 1975	Japan		Nara	1974	Quercus sessilifolia	Temperate	Forest	Natural		Dry	34.75	135.25	0.538
Kominami	Japan		Yamashiro Experimental Forest	2002.5	Quercus serrata; Ilex pendunculosa	Temperate	Forest	Natural		Dry	34.78	135.85	0.366
Zhou	USA	Oklahoma	Kessler FFL	2002	Schizachyrium scoparium; Sorghastrum nutans; Eragrostis curvula; Ambrosia psilostachya; Xanthocephalum texanum	Temperate	Grassland	Natural	Nash-Lucien complex	Dry	34.98	-97.52	0.554063
Isagi	Japan	Kyoto		1988	Phyllostachys bambusoides	Temperate	Forest	Natural		Dry	35	135.77	0.69
Shinjo	Japan	Kyoto	Kyoto	2002.5	Castanopsis culpidata; Ilex macropoda; Quercus glauca	Temperate	Forest	Natural	Typic Dystrudept	Dry	35.02	135.79	0.51
Dore	USA	Arizona	Centennial Forest	2006	Pinus ponderosa	Temperate	Forest	Natural	Mollic Eurtroboralf and Typic Argiboroll	Dry	35.089	-111.762	0.377167
Shinjo	Japan	Kyoto	Miyazu-Oak	2002.5	Quercus mongolica; Acanthopanax sciadophyloides	Temperate	Forest	Natural	Alic Hapludand	Dry	35.63	135.17	0.49
Shinjo	Japan	Nagano	Nobeyama	2002.5	Quercus mongolica	Temperate	Forest	Natural	Acrudoxic Malenudand	Dry	35.96	138.47	0.34
Hamilton	USA	North Carolina	Duke FACE	1998	Pinus taeda	Temperate	Forest	Managed		Dry	35.97	-79.08	0.3865
Edwards	USA	Tennessee	Oak Ridge	1977	Liriodendron tulipifera	Temperate	Forest	Natural	Emory cherty silt loam	Dry	35.99	-84.29	0.1648
Malhi	USA	Tennessee	Oak Ridge	1999	Quercus alba	Temperate	Forest	Natural	Typic Paleudults	Dry	35.99	-84.29	0.359
Kinerson	USA	North Carolina	Haw River	1972.5	Pinus taeda	Temperate	Forest	Managed	Sandy loam	Dry	36	-79.33	0.694
Andrews	USA	North Carolina	Duke FACE	2003	Pinus taeda	Temperate	Forest	Managed	Ultic alfisol	Dry	36.07	-79.1	0.667
Ito et al 2005							Forest				36.1	137.41	0.3815
Koizumi	Japan		Tsukuba Science City	1987	Oryza sativa; Hordeum vulgare	Temperate	Agriculture	Managed		Dry	36.13	140.17	0.854667
Lee	Japan		Takayama Experimental Field Station	2000.5	Quercus crispula; Betula ermanii	Temperate	Forest	Natural	Brown forest soil (Dystric Cambisols)	Dry	36.13	137.43	0.58
Ohtsuka	Japan		Takayama Experimental Field Station	1999	Quercus crispula; Betula ermanii	Temperate	Forest	Natural	Sandy loam	Dry	36.13	137.42	0.46744
Yashiro	Japan			2006	Cryptomeria japonica	Temperate	Forest	Managed	Dystric cambisol	Dry	36.1333	137.367	0.36
Sakata	Japan	Ibaraki		2001.5	Quercus serrata; Carpinus spp.	Temperate	Forest	Natural	Loamy clay (Black soil, Fulvic Andisols)	Dry	36.32	140.15	0.34
Shi	China	Shaanxi	Mt. Gonglushan	2010	Robinia pseudoacacia	Temperate	Forest	Managed		Dry	36.4233	109.525	1.039
Yazaki	Japan		Sugadaira Montane Research Center	2000	Miscanthus sinensis	Temperate	Grassland	Natural	Andosols	Dry	36.52	138.35	0.7255
Hungate	USA	California	Jasper Ridge	1994	Various	Temperate	Grassland	Natural		Dry	37.4	-122.23	0.144
Son	South Korea	Kyonggi	Yangpyeong	1995	Pinus rigida	Temperate	Forest	Managed	Sandy clay loam	Dry	37.5	126.75	0.6635
Tao	China	Tibet	Haibei Station	2005	Mix	Boreal	Grassland	Natural	Cryic cambisol	Dry	37.5	101.33	0.136
Lee	South Korea	Gyeonggido	Gwangeung Forest	2005	Abies holophylla	Temperate	Forest	Managed	Inceptisols	Dry	38.2333	127.267	0.457575
Ma	USA	California	Tonzi Ranch	2003.5	Quercus douglasii	Mediterranean	Grassland	Natural	Rocky silt loam	Dry	38.43	-120.96	0.2115
Tang & Baldocchi 2005							Forest				38.43	-120.96	0.292
Mission et al 2005							Forest				38.88	-120.61	0.6895
Buyanovsky	USA	Missouri	Tucker Prairie Research Station	1985	Andropogon gerardi	Temperate	Grassland	Natural	Silt loam	Dry	38.9	-92.33	0.257
Herman	USA	Missouri	Tucker	1975	Andropogon gerardi; Andropogon scoparius	Temperate	Grassland	Natural	Loess over claypan	Dry	38.9	-92.33	0.299
Tang	USA	California	Blodgett Forest Research Station	2003	Pinus ponderosa	Mediterranean	Forest	Managed	Loam (Ultic Haploxeralf)	Dry	38.9	-120.63	0.66
Wagner	USA	Missouri	Sanborn Field	1982	Triticum aestivum	Temperate	Agriculture	Managed	Silt loam (Udollic Ochraqualf)	Dry	38.9	-92.33	0.1755
Kucera	USA	Missouri	UM Prairie Station	1969	Andropogon gerardi; Andropogon scoparius	Temperate	Grassland	Natural		Dry	38.95	-91.94	0.274
Ehman et al 2002							Forest				39.32	-86.42	0.65
Atrashi-Andoh	Japan	Iwate	Appi Forest	2003	Fagus crenata	Temperate	Forest	Natural	Andosols	Dry	40	140.56	0.214
Moore	Canada	Ontario	Mer Bleue	1999	Chamaedaphne calyculata; Kalmia angustifolia; Ledum groenlandicum; Sphagnum spp.	Temperate	Wetland	Natural	Organic	Wet	40.4	-75.6	0.24
Adviento-Borbe	USA	Nebraska	UNL East Campus	2003	Zea mays	Temperate	Agriculture	Managed	Silty clay loam	Dry	40.82	-96.65	0.390077
Howes	USA	Massachusetts	Great Sippewissett Salt Marsh	1981.5	Spartina alterniflora	Temperate	Wetland	Natural		Wet	41.58	-70.65	0.358
Rey	Italy		Roccarespampani	2000	Quercus cerris	Temperate	Forest	Managed	Volcanic luvisol	Dry	42.4	11.92	0.604
Wang	China		Changbai Mountain	2003	Pinus koraiensis	Temperate	Forest	Natural		Dry	42.4	128.1	0.637
Shimizu	Japan	Hokkaido	Shizunai Experimental Livestock Farm	2005	Phalaris arundinacea; Alopecurus pratensis	Temperate	Grassland	Managed	Thaptic Melanudands Mollic Andisol	Dry	42.4333	142.483	0.715
Bowden	USA	Massachusetts	Harvard	1991	Quercus borealis; Acer rubrum; Betula papyrifera	Temperate	Forest	Natural	Inceptisol, Charlton series	Dry	42.5	-72.15	0.249
Bowden et al 1993							Forest				42.53	-72.17	0.248
Liang	Japan		Tomakomai National Forest	2003	Larix kaempferi; Picea jezoensis	Temperate	Forest	Managed	Volcanogenous Regosol	Dry	42.7333	141.517	0.532
Coles	USA	New York	Labrador Hollow Unique Area	1995	Acer rubrum; Pinus strobus; Tsuga canadensis; Larix laricina	Temperate	Forest	Natural	Organic	Wet	42.75	-76.02	0.244
Gaudinski	USA	Massachusetts	Harvard Forest-Prospect Hill	1996	Quercus rubra; Acer rubrum; Tsuga canadensis; Pinus strobus	Temperate	Forest	Natural	Typic Dystrochrept	Dry	42.9	-72.3	0.57
Suseela	USA	Massachusetts	University of Massachusetts Suburban Experiment Station	2009	Acer rubrum; Betula lenta; Quercus rubra; Pinus strobus; mix	Temperate	Grassland	Unmanaged	Mesic Typic Dystrudept	Dry	43.385	-71.215	0.520667
Burton et al 2004							Forest				43.67	-86.15	1.409
Fahey	USA	New Hampshire	Hubbard Brook-W6	2000	Fagus grandifolia; Acer saccharum; Betula alleghaniensis	Temperate	Forest	Natural	Spodosols (Typic Haplorthods)	Dry	43.93	-71.75	0.4
Grier	USA	Oregon	H.J. Andrews	1974	Pseudotsuga menziesii-Castanopsis	Temperate	Forest	Natural	Typic Dystrochrept	Dry	44	-122.5	0.0882
Sulzman	USA	Oregon	H.J. Andrews-DIRT	2001	Pseudotsuga menziesii	Temperate	Forest	Natural	Loam (Typic Hapludands)	Dry	44.25	-122.17	0.616
Pers Comm Law							Forest				44.254	-122.196	0.508667
Burton et al 2004							Forest				44.38	-85.83	0.824
Burton et al 2004							Forest				44.38	-86.15	1.437
Law	USA	Oregon	Metiolus-O	1996.5	Pinus ponderosa	Temperate	Forest	Natural	Alfic vitrixerand sandy loam	Dry	44.42	-121.51	0.209667
Law et al 2001							Forest				44.42	-121.67	0.444
Law et al 2001							Forest				44.43	-121.57	0.389
Williams et al 2005							Forest				44.43	-121.57	0.245667
Burton et al 2004							Forest				44.43	-88.88	0.707
Pers Comm Law							Forest				44.4439	-121.625	0.306667
Irvine	USA	Oregon	Metiolus-Y	1999	Pinus ponderosa	Temperate	Forest	Unmanaged	Ultic haploxeralfs sandy loam	Dry	44.5	-121.52	0.306
Ceccon	Italy		Experimental Station of the Faculty of Agriculture of the University of Bologna	2007	Malus domestica	Temperate	Forest	Managed	Silty clay loam	Dry	44.55	11.35	0.00035
Panzacchi	Italy			2006	Malus x domestica	Temperate	Forest	Managed	Udic Ustochreps	Dry	44.55	11.35	0.1415
Wang	China		Yao Jingzi Grassland Nature Reserve	2002	Leymus chinensis	Temperate	Grassland	Unmanaged		Dry	44.75	123.75	0.149
Cronan	USA	Maine	University Forest	1993	Picea abies	Temperate	Forest	Managed	Sandy/silt loams	Dry	44.92	-68.68	0.323
Pers Comm Law							Forest				45.0891	-123.888	0.44425
Wang	China		Maoershan ERS-Oak	2004.5	Quercus mongolica	Temperate	Forest	Natural	Haplumbrepts or Eutroboralfs	Dry	45.37	127.53	0.213167
Cook et al 2004							Forest				45.47	-90.08	0.523
Burton et al 2004							Forest				45.55	-88.85	0.526
Burton et al 2004							Forest				45.55	-85.83	0.808
Gough	USA	Michigan	University of Michigan Biological Station	2004	Populus grandidentata	Temperate	Forest	Natural	Entic Hyplothods (Rubicon series)	Dry	45.59	-84.72	0.454313
Harmon et al 2004							Forest				45.82	-121.95	0.577
Rodeghiero and Cescatti 2006							Forest				45.96	11.28	0.359
Alberti	Italy			2003	Zea mays	Temperate	Agriculture	Managed	Chromi-Endoskeletic Cambisol	Dry	46	13.0167	0.57325
Rodeghiero and Cescatti 2006							Forest				46	11.1	0.545
Rodeghiero and Cescatti 2006							Forest				46	11.1	0.109
Rodeghiero and Cescatti 2006							Forest				46	11	0.258
Lavigne	Canada		Lavigne-warm	1999	Abies balsamea	Temperate	Forest	Natural	Sandy loam	Dry	46.03	-66.38	0.54
Rodeghiero and Cescatti 2006							Forest				46.03	11.05	0.167
Rodeghiero and Cescatti 2006							Forest				46.05	11.06	0.301
Haynes	USA	Wisconsin	Haynes1	1991	Pinus resinosa	Temperate	Forest	Managed	Haplorthod (loamy fine sand)	Dry	46.17	-89.67	0.443
Rodeghiero and Cescatti 2006							Forest				46.59	11.43	0.59
Burton et al 2004							Forest				46.87	-88.88	0.729
Burton et al 2004							Forest				46.87	-88.85	0.484
Wieser	Austria		Klimahaus Research Station	2002	Pinus cembra	Temperate	Forest	Natural	Haplic podzol	Dry	47	11	0.011
Lavigne	Canada		Lavigne-cool	1999	Abies balsamea	Temperate	Forest	Natural	Sandy loam	Dry	47.32	-71.1	0.395
Bader	Switzerland		SCC FACE	2003	Fagus sylvatica; Quercus petraea; Carpinus betulus	Temperate	Forest	Natural	Clay loam (Lithic rendoll)	Dry	47.4688	7.50243	0.279
Ruehr	Switzerland		L_geren	2007	Quercus robur	Temperate	Forest	Managed	Haplic cambisols	Dry	47.4783	8.36439	0.4891
Schindlbacher	Austria			2005	Picea abies	Temperate	Forest	Natural	Chromic cambisols, Rendzic leptosols	Dry	47.5806	11.6392	0.478163
Lavigne	Canada		Lavigne-midtransect	1999	Abies balsamea	Temperate	Forest	Natural	Sandy loam	Dry	47.73	-68.15	0.51
Dannenmann et al 2007							Forest				47.98	8.75	0.295667
Epron	France		Hesse Forest	1997	Fagus sylvatica	Temperate	Forest	Unmanaged	Gleyic luvisol	Dry	48.67	7.08	0.3565
Granier	France		Hesse Forest	1996	Fagus sylvatica	Temperate	Forest	Unmanaged	Luvisol	Dry	48.67	7.08	0.2475
Ngao	France		Hesse Forest-H1	2004.5	Fagus sylvatica	Temperate	Forest	Natural	Stagnic luvisol	Dry	48.67	7.06	0.164
Bascietto et al 2003							Forest				48.67	7.07	0.431
Ngao	France		Hesse Forest-H2	2004.5	Fagus sylvatica; Carpinus betulus	Temperate	Forest	Natural	Luvisol	Dry	48.68	7.07	0.242
Laganiere	Canada	Qu巄ec	Abitibi-James Bay	2007.5	Picea mariana	Boreal	Forest	Natural	Grey luvisol	Dry	49.158	-78.825	1.17767
Dorr				1981.5	Fagus sylvatica; Picea spp.	Temperate	Forest	Unmanaged		Dry	49.33	8	0.3195
McDowell	USA	Washington	Kettle River Range	1996.5	Pseudotsuga menziesii	Temperate	Forest	Natural	Volcanic ash and loess over glacial till	Dry	49.42	-119.12	0.5515
Hermle	Canada	Qu_bec		2005	Picea mariana; Pinus banksiana	Boreal	Forest	Natural	Ferro-humic podzol	Mixed	49.693	-74.432	0.54
Lalonde	Canada	British Columbia	British Columbia Fluxnet Canada	2004.5	Pseudotsuga mensiesii	Temperate	Forest	Natural	Humoferric podzol	Dry	49.85	-125.32	0.78
Jassal	Canada	British Columbia	Campbell River	2003	Pseudotsuga mensiesii	Temperate	Forest	Natural	Humo-ferric podzol	Dry	49.87	-125.33	0.588333
Jonard	Belgium			2003	Quercus petraea	Temperate	Forest	Natural		Dry	50.02	4.4	0.538333
Thierron	Belgium		Fagne de Chimay	1987	Quercus robur	Temperate	Forest	Managed	Dystrochrepts	Dry	50.11	4.25	0.187333
Buchmann	Germany		Wiedenbrunnen	1997.5	Picea abies	Temperate	Forest	Managed	Cambic podzol	Dry	50.13	11.87	0.5
Subke 2002							Forest				50.13	11.87	0.408
Bascietto et al 2003							Forest				50.45	11.45	0.420143
Suleau	Belgium		Lonz巈	2006.5	Solanum tuberosum; Triticum aestivum; Beta vulgaris	Temperate	Agriculture	Managed	Luvisol	Dry	50.5522	-3.255	0.532
Chapman	United Kingdom			1976	Calluna vulgaris	Temperate	Shrubland	Natural	Sandy	Dry	50.67	-1.92	0.305
Bascietto et al 2003							Forest				50.91	13.46	0.323
Bascietto et al 2003							Forest				50.93	13.48	0.361667
Kutsch	Germany		Hainich National Park	2000	Fagus sylvatica; Fraxinus excelsior; Acer pseudoplatanus; Acer platanoides	Temperate	Forest	Natural	Eutric cambisols	Dry	51.0794	10.4522	0.432
Kutsch	Germany		Hainich National Park	2001	Fagus sylvatica; Fraxinus excelsior; Acer pseudoplatanus; Acer platanoides	Temperate	Forest	Natural	Eutric cambisols	Dry	51.0794	10.4522	0.439625
Bascietto et al 2003							Forest				51.08	10.45	0.289
Pers commun Kutsch							Forest				51.08	10.45	0.43
Heinemeyer	United Kingdom		Alice Holt research forest	2008	Quercus robur; Fraxinus excelsios	Temperate	Forest	Natural	Surface water gleysol	Dry	51.1667	-0.85	0.32
Chiti	Belgium	Campine	De Inslag Forest	2003	Pinus sylvestris	Temperate	Forest	Unmanaged	Endogleyc Regosol	Dry	51.3092	4.52056	0.177
Nagy	Belgium		Brasschaat	2001	Pinus sylvestris; Quercus robur	Temperate	Forest	Unmanaged	Loamy sand (Umbric Regosol)	Dry	51.31	4.52	0.46
Bascietto et al 2003							Forest				51.33	10.36	0.30475
Phillipson	United Kingdom	England	Wytham Woods	1973.5	Fagus sylvatica	Temperate	Forest	Natural		Dry	51.7	-1.37	0.122
Fenn	England		Wytham Woods	2007	Acer pseudoplatanus; Fraxinus excelsior	Temperate	Forest	Natural	Cambisols and Luvisols	Dry	51.7667	-1.31667	0.2895
Borken	Germany	Solling	Solling-B0	1999.5	Picea abies	Temperate	Forest	Managed	Loamy silt (Dystric Cambisol)	Dry	51.77	9.58	0.2825
Hojjati	Germany		Solling Forest	2005.5	Picea abies	Temperate	Forest	Natural	Silt loam (Dystric cambisol)	Dry	51.7833	9.61667	0.1605
Monteith	United Kingdom	England	Rothamsted	1962	Mix	Temperate	Agriculture	Managed		Dry	51.81	-0.36	0.206
Jans	Netherlands		Dijkgraaf	2007.5	Zea mays	Temperate	Agriculture	Managed	Halic gleysol	Dry	51.9911	5.64512	0.442
Bascietto et al 2003							Forest				52.17	5.74	0.359
Saiz	Ireland	Laois	Dooary 1	2003	Picea sitchensis	Temperate	Forest	Natural	Low humic gley	Dry	52.95	-7.25	0.32925
Black et al 2005							Forest				52.95	-7.25	0.3105
Schulte-Bisping	Germany		Neuglobsow	2008	Pinus sylvestris	Temperate	Forest	Natural	Sandy cambisol	Dry	53.1333	13.0333	0.42775
Szanser	Poland		Biebrza River	1981.5	Mix	Temperate	Wetland	Managed	Organic	Wet	53.5	22.67	0.394
Russell	Canada	Saskatchewan	BOREAS SSA-OA	1994	Populus tremuloides	Boreal	Forest	Natural	Orthic Gray Luvisol	Dry	53.63	-106.2	0.362
Ryan	Canada	Saskatchewan	BOREAS SSA-OA	1994	Populus tremuloides	Boreal	Forest	Natural		Dry	53.63	-106.2	0.591
Griffis et al 2004							Forest				53.63	-106.2	0.51
Kimball et al 1997							Forest				53.63	-106.2	0.1
Howard	Canada	Saskatchewan	BOREAS-SSA	1999	Pinus banksiana	Boreal	Forest	Unmanaged	Brunisols	Dry	53.85	-104.63	0.23
Howard	Canada	Saskatchewan	BOREAS-SSA	1999	Pinus banksiana	Boreal	Forest	Unmanaged	Brunisols	Dry	53.91	-104.66	0.19
Ryan	Canada	Saskatchewan	BOREAS SSA-OJP	1994	Pinus banksiana	Boreal	Forest	Natural		Dry	53.92	-104.69	0.187
Kimball et al 1997							Forest				53.92	-104.68	0.07
Malhi	Canada	Saskatchewan	BOREAS SSA-OBS	1999	Picea mariana	Boreal	Forest	Natural	Clay-sand	Dry	53.99	-105.12	0.449
O'Connell	Canada	Saskatchewan	BOREAS SSA-OBS	1998.5	Picea mariana	Boreal	Forest	Natural	Clay-sand	Medium	53.99	-105.12	0.3525
Ryan	Canada	Saskatchewan	BOREAS SSA-OBS	1994	Picea mariana	Boreal	Forest	Natural		Dry	53.99	-105.12	0.372
Gaumont-Guay	Canada	Saskatchewan		2004	Picea mariana	Boreal	Forest	Natural	Typic cryaquept	Wet	54	-105.1	0.269
Kutsch	Germany		Kiel Ecosystem Research Center	1992	Alnus glutinosa	Temperate	Forest	Natural		Medium	54.1	10.23	0.52
Kurganova	Russia		Pushchino Scientific Centre	2004	Mix	Temperate	Agriculture	Managed	Gray forest soil	Dry	54.13	37.1	0.3172
Larionova	Russia		Pushchino Scientific Centre	1992.5	Populus spp.; Tilia spp.; Betula spp.	Temperate	Forest	Natural		Dry	54.13	37.1	0.219167
Arevalo	Canada	Alberta		2003	Brassica spp.	Temperate	Agriculture	Managed	Dark Gray Luvisol	Dry	54.2	-114.133	0.202333
Larionova	Russia		Pushchino-1	1992.5	Populus tremuloides	Temperate	Forest	Unmanaged	Humic luvisols	Dry	54.83	37.58	0.165
Bascietto et al 2003							Forest				55.49	11.65	0.369
Bond-Lamberty	Canada	Manitoba	Boreal Soil and Air Warming Experiment	2007.5	Picea mariana	Boreal	Forest	Managed	Clay	Dry	55.883	-98.333	0.196
Kimball et al 1997							Forest				55.9	-98.47	0.065
Bond-Lamberty	Canada	Manitoba	BOREAS NSA-D1981	2001.5	Picea mariana; Pinus banksiana; Populus tremuloides	Boreal	Forest	Natural			55.86	-98.48	0.3695
Bond-Lamberty	Canada	Manitoba	BOREAS NSA-D1850; NOBS	2001.5	Picea mariana; Pinus banksiana; Populus tremuloides	Boreal	Forest	Natural			55.88	-98.48	0.3405
Bond-Lamberty	Canada	Manitoba	BOREAS NSA-W1989	2001.5	Picea mariana; Pinus banksiana; Populus tremuloides	Boreal	Forest	Natural			55.9	-98.98	0.239
Bond-Lamberty	Canada	Manitoba	BOREAS NSA-D1989	2001.5	Picea mariana; Pinus banksiana; Populus tremuloides	Boreal	Forest	Natural			55.91	-98.98	0.285
Bond-Lamberty	Canada	Manitoba	BOREAS NSA-D1930	2001.5	Picea mariana; Pinus banksiana; Populus tremuloides	Boreal	Forest	Natural			55.91	-98.52	0.394
Bond-Lamberty	Canada	Manitoba	BOREAS NSA-W1930	2001.5	Picea mariana; Pinus banksiana; Populus tremuloides	Boreal	Forest	Natural			55.91	-98.51	0.29
Bond-Lamberty	Canada	Manitoba	BOREAS NSA-D1964	2001.5	Picea mariana; Pinus banksiana; Populus tremuloides	Boreal	Forest	Natural			55.92	-98.39	0.354
Bond-Lamberty	Canada	Manitoba	BOREAS NSA-D1995	2001.5	Picea mariana; Pinus banksiana; Populus tremuloides	Boreal	Forest	Natural			56.46	-99.97	0.076
Bond-Lamberty	Canada	Manitoba	BOREAS NSA-W1995	2001.5	Picea mariana; Pinus banksiana; Populus tremuloides	Boreal	Forest	Natural			56.46	-99.98	0.498
Bond-Lamberty	Canada	Manitoba	BOREAS NSA-D1998	2001.5	Picea mariana; Pinus banksiana; Populus tremuloides	Boreal	Forest	Natural			56.63	-99.94	0.198
Minkkinen	Finland		V__tsa	2003	Pinus sylvestris	Boreal	Forest	Managed	Organic	Medium	58.98	25.45	0.376
Widen	Sweden		Norunda-N	1999	Picea abies	Boreal	Forest	Natural	Dystric Regosol	Dry	60.08	17.5	0.0845
Paustian	Sweden		Kjettslinge-B120	1982.5	Hordeum distichum	Temperate	Agriculture	Managed		Dry	60.17	17.63	0.22
Ojanen	Finland		Rhtkg	2007.5	Sphagnum spp.; Vaccinium spp.; Carex spp.; etc.	Boreal	Forest	Managed	Histosol	Dry	60.65	24.35	0.475
Lloyd et al 2002							Forest				60.72	89.13	0.056
Minkkinen	Finland		Vesijako	2003	Pinus sylvestris	Boreal	Forest	Managed	Organic	Medium	61.37	25.12	0.33875
Sawamoto	Russia		Neleger-L5	1997	Chamaenerior angustifolium; Marchantia polymorphia	Boreal	Forest	Natural	Loamy	Dry	62.2	129.1	0.027
Sawamoto	Russia		Kenkeme-S200	1998.5	Larix gmelinii	Boreal	Forest	Natural	Sandy	Dry	62.22	129.17	0.0633333
Sawamoto	Russia		Neleger-L200	1998.5	Larix gmelinii	Boreal	Forest	Natural	Loamy	Dry	62.3	129.5	0.041
Shurpali	Finland		Liannansuo	2004	Phalaris arundinacea	Boreal	Agriculture	Managed	Organic	Dry	62.5	30.5	0.149
Zha	Finland		Huhus	2001	Pinus sylvestris	Boreal	Forest	Natural	Sandy podzol	Dry	62.87	30.82	0.3215
Bascietto et al 2003							Forest				64.12	19.45	0.368
Hogberg	Sweden		乭eden	2000	Pinus sylvestris	Boreal	Forest	Natural	Weakly podzolized sandy silt	Dry	64.23	19.77	0.127
Bhupinderpal-Singh et al 2003							Forest				64.23	19.76	0.306
Vogel	USA	Alaska	Bonanza Creek	2001	Picea mariana	Boreal	Forest	Natural	Loess	Dry	64.8	-147.87	0.165667
M_kiranta	Finland		Kannus-1	2004	Betula pendula	Boreal	Forest	Managed	Organic	Dry	65.92	23.85	0.414333
Minkkinen	Estonia		Kivalo	2003	Pinus sylvestris	Boreal	Forest	Managed	Organic	Medium	66.35	26.62	0.515
Billings	USA	Alaska	Barrow	1971	Mix	Arctic	Shrubland	Natural	Organic	Wet	71.3	-156.67	0.013
Chapin	USA	Alaska	Barrow	1970.5	Mix	Arctic	Shrubland	Natural		Wet	71.3	-156.67	0.022
Fedorov-Davydov	Russia		Kolyma lowland	1990		Arctic	Shrubland	Natural		Dry	69	160	0.083
Footnotes
1	Rh_annual: Annual heterotrophic RS flux, kg C m-2
2	Data source: A Global Database of Soil Respiration Data (SRDB, Version 3.0)
