# Supplementary material for: Global patterns of human and livestock respiration
Source: Sci Rep. 2018 Jun 18;8:9278. doi: 10.1038/s41598-018-27631-7 (PMC6006152; doi:10.1038/s41598-018-27631-7)
Supplement: Supplementary file 3 — Dataset 2 [file 41598_2018_27631_MOESM3_ESM.xlsx]

## Sheet: BaseData
FID		Country Code	Country Name	Area（Km2）	Population（thousands of people）	GDP（Present price $）		Value			Proportion
	Country Code						Total heterotrophic respiration (g C m2 y-1)	Soil heterotrophic respiration (g C m2 y-1)	Human respiration (g C m2 y-1)	Livestock respiration(g Cm2 y-1)	Soil heterotrophic respiration(%)	Human respiration (%)	Livestock respiration(%)
0	ABW	ABW	Aruba	180	7.36068	2.03636e+09	0	0	0	0	0	0	0
1	AND	AND	Andorra	470	4.91768	1.35866e+09	0	0	0	0	0	0	0
2	AFG	AFG	Afghanistan	652860	1613.74	5.50887e+09	157.405	145.851	1.70517	9.8496	92.6592	1.0833	6.25748
3	AGO	AGO	Angola	1246700	1167.1	3.35886e+10	393.591	390.956	0.645805	1.98949	99.3304	0.16408	0.505473
4	ALB	ALB	Albania	28750	269.371	5.65045e+09	189.024	150.092	6.46351	32.4682	79.4038	3.41942	17.1768
5	ARE	ARE	United Arab Emirates	83600	245.369	1.19757e+11	136.247	130.504	2.02473	3.71847	95.7847	1.48607	2.72921
6	ARG	ARG	Argentina	2780400	3142.42	1.78202e+11	308.224	294.76	0.779672	12.6849	95.6316	0.252956	4.11546
7	ARM	ARM	Armenia	29740	292.333	4.91749e+09	164.874	136.153	6.78096	21.9405	82.5798	4.11281	13.3074
8	ASM	ASM	American Samoa	200	4.17252	0	0	0	0	0	0	0	0
9	ATG	ATG	Antigua and Barbuda	440	7.06758	6.16156e+08	0	0	0	0	0	0	0
10	AUS	AUS	Australia	7741220	1642.24	3.6921e+11	346.424	340.466	0.146346	5.81159	98.2802	0.0422448	1.67759
11	AUT	AUT	Austria	83879	775.995	1.55987e+11	251.765	227.679	6.38205	17.7043	90.433	2.53492	7.03207
12	AZE	AZE	Azerbaijan	86600	680.378	2.31635e+10	213.228	164.211	5.41985	43.5972	77.0119	2.54181	20.4463
13	BDI	BDI	Burundi	27830	555.876	9.21079e+08	579.346	544.598	13.7791	20.9695	94.0021	2.37838	3.61951
14	BEL	BEL	Belgium	30530	1003.46	1.94912e+11	404.685	328.932	24.1492	51.6041	81.2809	5.96741	12.7516
15	BEN	BEN	Benin	114760	528.612	2.40466e+09	517.175	505.358	3.17761	8.6398	97.715	0.614417	1.67057
16	BFA	BFA	Burkina Faso	274220	918.405	3.03655e+09	346.449	326.533	2.31041	17.6055	94.2514	0.666885	5.08171
17	BGD	BGD	Bangladesh	148445	10089.6	3.9779e+10	779.32	609.524	46.8908	122.905	78.2123	6.01689	15.7709
18	BGR	BGR	Bulgaria	110992	829.537	2.59794e+10	274.582	246.28	5.15584	23.146	89.6927	1.87771	8.42955
19	BHR	BHR	Bahrain	708.148	54.0438	1.14277e+10	0	0	0	0	0	0	0
20	BHS	BHS	Bahamas, The	13880	24.4475	3.37274e+09	0	0	0	0	0	0	0
21	BIH	BIH	Bosnia and Herzegovina	51210	391.857	1.05203e+10	315.083	296.391	5.27871	13.4132	94.0676	1.67534	4.25704
22	BLR	BLR	Belarus	207600	953.618	3.13802e+10	325.176	305.529	3.16885	16.4776	93.9582	0.974504	5.0673
23	BLZ	BLZ	Belize	22970	19.2208	5.15841e+08	126.668	124.737	0.577253	1.3534	98.4758	0.455721	1.06846
24	BMU	BMU	Bermuda	50	5.74412	1.99989e+09	0	0	0	0	0	0	0
25	BOL	BOL	Bolivia	1098580	669.652	7.13292e+09	469.161	464.277	0.420506	4.46354	98.959	0.0896293	0.951387
26	BRA	BRA	Brazil	8515770	14094.7	5.91122e+11	542.125	531.749	1.14179	9.23469	98.086	0.210613	1.70342
27	BRB	BRB	Barbados	430	25.7209	2.78745e+09	0	0	0	0	0	0	0
28	BRN	BRN	Brunei Darussalam	5770	24.2224	5.20418e+09	65.2843	61.2647	2.89598	1.12358	93.843	4.43596	1.72106
29	BTN	BTN	Bhutan	43964.9	47.2492	6.35431e+08	211.676	206.861	0.765215	4.04941	97.7255	0.361503	1.91302
30	BWA	BWA	Botswana	581730	128.2	4.07986e+09	340.305	337.549	0.152027	2.60469	99.1899	0.0446738	0.765397
31	CAF	CAF	Central African Republic	622980	288.455	8.95486e+08	542.755	539.362	0.319417	3.07312	99.3749	0.0588511	0.566207
32	CAN	CAN	Canada	9984670	2673.23	5.81388e+11	110.953	110.066	0.184696	0.702427	99.2005	0.166463	0.633086
33	CHE	CHE	Switzerland	41290	671.561	2.61956e+11	247.086	208.279	11.2201	27.5871	84.294	4.54096	11.165
34	CHI	CHI	Channel Islands	190	13.6649	7.74486e+09	0	0	0	0	0	0	0
35	CHL	CHL	Chile	756096	1266.8	6.35114e+10	162.13	156.517	1.15581	4.45723	96.5379	0.712891	2.74917
36	CHN	CHN	China	9.56404e+06	106659	2.79247e+11	148.199	128.922	7.6933	11.5833	86.9927	5.19121	7.81607
37	CIV	CIV	Cote d'Ivoire	322460	1153.08	1.02171e+10	477.236	471.702	2.46683	3.06662	98.8405	0.516899	0.642579
38	CMR	CMR	Cameroon	475440	1207.51	9.68117e+09	589.655	580.553	1.75206	7.34974	98.4564	0.297132	1.24645
39	COG	COG	Congo, Rep.	342000	237.638	3.3125e+09	805.198	804.364	0.479342	0.3542	99.8965	0.0595309	0.0439892
40	COL	COL	Colombia	1.14175e+06	3229.44	8.31126e+10	594.758	581.533	1.95124	11.2733	97.7765	0.328073	1.89545
41	COM	COM	Comoros	1861	41.2599	2.93202e+08	0	0	0	0	0	0	0
42	CPV	CPV	Cabo Verde	4030	34.8699	7.37421e+08	0	0	0	0	0	0	0
43	CRI	CRI	Costa Rica	51100	297.301	1.12704e+10	449.719	428.638	4.01357	17.0671	95.3125	0.892461	3.79506
44	CSS	CSS	Caribbean small states	435022	576.062	2.28559e+10	0	0	0	0	0	0	0
45	CUB	CUB	Cuba	109889	1000.84	3.05886e+10	0	0	0	0	0	0	0
46	CUW	CUW	Curacao	444	14.3612	0	0	0	0	0	0	0	0
47	CYM	CYM	Cayman Islands	264	2.69265	2.10974e+09	0	0	0	0	0	0	0
48	CYP	CYP	Cyprus	9250	79.4746	1.04507e+10	0	0	0	0	0	0	0
49	CZE	CZE	Czech Republic	78870	1017.15	1.16613e+11	294.572	264.274	8.89666	21.4014	89.7145	3.0202	7.26528
50	DEU	DEU	Germany	357019	7933.38	1.835e+12	317.032	271.628	15.3292	30.0745	85.6785	4.83524	9.48626
51	DJI	DJI	Djibouti	23200	47.8623	7.08863e+08	438.079	424.526	1.42318	12.1291	96.9064	0.324869	2.76871
52	DMA	DMA	Dominica	750	7.05649	2.55164e+08	0	0	0	0	0	0	0
53	DNK	DNK	Denmark	43080	515.336	1.29008e+11	326.229	283.293	8.25234	34.6841	86.8386	2.52961	10.6318
54	DOM	DOM	Dominican Republic	48670	679.89	1.62188e+10	0	0	0	0	0	0	0
55	DZA	DZA	Algeria	2381740	2395.07	5.77959e+10	142.074	139.331	0.693712	2.04862	98.0698	0.488277	1.44195
56	ECU	ECU	Ecuador	275000	976.634	2.38604e+10	544.176	532.87	2.48765	8.8177	97.9225	0.457141	1.62038
57	EGY	EGY	Egypt, Arab Rep.	1001450	5396.16	7.01747e+10	191.677	183.34	3.71715	4.62044	95.6502	1.93927	2.41053
58	ERI	ERI	Eritrea	117600	292.956	1.03129e+09	437.753	419.623	2.35021	15.7799	95.8584	0.53688	3.60475
59	ESP	ESP	Spain	505844	3846.16	5.02531e+11	280.727	258.222	5.24541	17.259	91.9835	1.86851	6.14798
60	EST	EST	Estonia	45230	140.219	1.4063e+10	243.604	235.47	2.13863	5.99458	96.6613	0.877913	2.46079
61	ETH	ETH	Ethiopia	1.17399e+06	5001.73	1.5723e+10	475.653	449.431	3.00215	23.2199	94.4871	0.631164	4.88169
62	FIN	FIN	Finland	338195	493.788	1.01444e+11	362.714	359.247	1.00722	2.45958	99.0442	0.277689	0.678106
63	FJI	FJI	Fiji	18270	68.1913	1.49542e+09	0	0	0	0	0	0	0
64	FRA	FRA	France	549092	5730.27	1.1074e+12	273.52	240.224	7.19921	26.0967	87.8269	2.63206	9.54106
65	FRO	FRO	Faroe Islands	1396	4.36262	1.82984e+09	0	0	0	0	0	0	0
66	FSM	FSM	Micronesia, Fed. Sts.	700	8.41362	2.21229e+08	0	0	0	0	0	0	0
67	GAB	GAB	Gabon	267670	95.4363	5.114e+09	523.441	522.963	0.245962	0.232153	99.9087	0.0469895	0.0443513
68	GBR	GBR	United Kingdom	243610	5762.16	1.04885e+12	279.539	204.745	16.3172	58.4767	73.2438	5.83718	20.919
69	GEO	GEO	Georgia	69700	429.371	7.19997e+09	199.903	179.705	4.24966	15.9487	89.8959	2.12586	7.9782
70	GHA	GHA	Ghana	238540	1457.9	9.11816e+09	187.692	176.488	4.2162	6.98703	94.031	2.24634	3.72261
71	GIB	GIB	Gibraltar	10	0	0	0	0	0	0	0	0	0
72	GIN	GIN	Guinea	245860	659.035	3.66039e+09	572.583	564.565	1.84916	6.16846	98.5997	0.322951	1.0773
73	GMB	GMB	Gambia, The	11300	91.3311	4.5731e+08	398.745	371.915	5.57564	21.2549	93.2712	1.3983	5.33045
74	GNB	GNB	Guinea-Bissau	36130	106.183	3.47152e+08	326.733	315.542	2.02741	9.16415	96.5747	0.620509	2.80478
75	GNQ	GNQ	Equatorial Guinea	28050	41.1414	2.94731e+09	350.133	348.687	1.01182	0.433967	99.5871	0.28898	0.123943
76	GRC	GRC	Greece	131960	991.62	1.07268e+11	197.965	163.148	5.18391	29.6329	82.4127	2.6186	14.9687
77	GRD	GRD	Grenada	340	9.75656	3.93703e+08	0	0	0	0	0	0	0
78	GRL	GRL	Greenland	364617	5.10461	1.04581e+09	1.99304	1.96546	0.00968007	0.0179023	98.6161	0.485693	0.898237
79	GTM	GTM	Guatemala	108890	906.112	1.45179e+10	418.21	400.375	5.74049	12.0944	95.7354	1.37263	2.89193
80	GUM	GUM	Guam	540	12.0869	0	0	0	0	0	0	0	0
81	GUY	GUY	Guyana	214970	72.4886	7.59354e+08	591.962	591.088	0.23262	0.641936	99.8523	0.0392964	0.108442
82	HND	HND	Honduras	112490	468.712	5.11611e+09	350.557	337.706	2.8744	9.97648	96.3342	0.819953	2.84589
83	HRV	HRV	Croatia	56552.8	447.635	4.24664e+10	234.785	218.01	5.46045	11.3145	92.8552	2.32573	4.81908
84	HTI	HTI	Haiti	27750	686.402	4.64649e+09	0	0	0	0	0	0	0
85	HUN	HUN	Hungary	93030	1030.9	8.64008e+10	277.763	236.661	7.64452	33.4576	85.2024	2.75217	12.0454
86	IDN	IDN	Indonesia	1.91093e+06	17014.3	2.14714e+11	723.309	711.783	6.1422	5.38343	98.4065	0.849181	0.744278
87	IMN	IMN	Isle of Man	570	6.77914	2.04197e+09	0	0	0	0	0	0	0
88	IND	IND	India	3.28726e+06	83678.3	4.59105e+11	566.371	494.848	17.5604	53.9624	87.3717	3.1005	9.52775
89	IRL	IRL	Ireland	70280	356.404	7.57078e+10	245.716	182.719	3.49837	59.4981	74.362	1.42375	24.2142
90	IRN	IRN	Iran, Islamic Rep.	1745150	4940.96	1.44651e+11	203.349	190.711	1.95314	10.6847	93.7851	0.960488	5.25438
91	IRQ	IRQ	Iraq	437967	1788.37	5.94919e+10	273.589	262.885	2.81868	7.88536	96.0875	1.03026	2.88219
92	ISL	ISL	Iceland	103000	24.9388	6.25864e+09	141.286	139.294	0.167029	1.82468	98.5903	0.118221	1.29148
93	ISR	ISR	Israel	22070	479.758	7.6786e+10	266.875	238.477	14.996	13.4015	89.3592	5.61911	5.02164
94	ITA	ITA	Italy	301340	5604.22	8.93776e+11	201.088	164.876	12.8296	23.3815	81.9924	6.38011	11.6275
95	JAM	JAM	Jamaica	10990	226.87	5.50077e+09	0	0	0	0	0	0	0
96	JOR	JOR	Jordan	88840	328.819	8.54704e+09	237.538	229.241	2.55183	5.74517	96.5071	1.07428	2.41863
97	JPN	JPN	Japan	377834	11735.7	2.52099e+12	241.74	213.765	21.4269	6.54809	88.4277	8.86361	2.70873
98	KAZ	KAZ	Kazakhstan	2.7249e+06	1449.4	7.37647e+10	141.654	137.648	0.366937	3.63856	97.1723	0.259038	2.56863
99	KEN	KEN	Kenya	580370	2278.55	1.2392e+10	402.774	381.242	2.70837	18.8237	94.6541	0.672428	4.67351
100	KGZ	KGZ	Kyrgyz Republic	199950	405.11	3.17268e+09	98.5413	85.1427	1.39768	12.0009	86.4031	1.41837	12.1786
101	KHM	KHM	Cambodia	181040	951.919	4.5755e+09	658.39	646.31	3.62727	8.45236	98.1653	0.550931	1.28379
102	KIR	KIR	Kiribati	810	7.04544	6.77219e+07	0	0	0	0	0	0	0
103	KNA	KNA	St. Kitts and Nevis	291.667	4.60997	2.53359e+08	0	0	0	0	0	0	0
104	KOR	KOR	South Kore	99412.7	4029.92	3.69073e+11	234.536	173.657	27.9563	32.9224	74.0429	11.9199	14.0373
105	KSV	KSV	Kosovo	10887	157.504	4.77028e+09	308.21	298.23	9.98018	NaN	96.7619	3.23811	#VALUE!
106	KWT	KWT	Kuwait	17820	162.956	4.27783e+10	129.959	117.733	6.30836	5.91758	90.5924	4.85413	4.55343
107	LAO	LAO	Lao PDR	236800	413.347	3.27942e+09	492.026	486.708	1.20417	4.11384	98.9192	0.244737	0.836101
108	LBN	LBN	Lebanon	10450	294.603	2.0367e+10	323.248	282.08	19.448	21.7206	87.2641	6.01643	6.71948
109	LBR	LBR	Liberia	111370	228.484	6.15835e+08	423.395	420.941	1.41528	1.03897	99.4203	0.334269	0.245389
110	LBY	LBY	Libya	1759540	395.848	4.28665e+10	168.248	167.239	0.155197	0.853225	99.4006	0.0922433	0.507125
111	LCA	LCA	St. Lucia	620	13.3397	6.57241e+08	0	0	0	0	0	0	0
112	LIE	LIE	Liechtenstein	160	2.77667	1.91998e+09	0	0	0	0	0	0	0
113	LKA	LKA	Sri Lanka	65610	1602.66	1.50378e+10	557.216	521.067	16.851	19.2986	93.5125	3.02413	3.46339
114	LSO	LSO	Lesotho	30360	149.039	6.68543e+08	281.968	252.816	3.38651	25.7654	89.6613	1.20103	9.13771
115	LTU	LTU	Lithuania	65299.7	331.673	2.6387e+10	185.618	170.368	3.50391	11.746	91.7842	1.8877	6.32807
116	LUX	LUX	Luxembourg	2590	39.7316	1.72907e+10	195.173	140.545	12.9515	41.6768	72.0103	6.63593	21.3538
117	LVA	LVA	Latvia	64552.6	237.361	1.7871e+10	182.956	174.335	2.53655	6.08407	95.2881	1.38643	3.32543
118	MAF	MAF	St. Martin (French part)	54.4	1.85538	0	0	0	0	0	0	0	0
119	MAR	MAR	Morocco	446550	2322.62	3.22884e+10	238.405	220.134	3.58809	14.6827	92.3362	1.50504	6.15873
120	MCO	MCO	Monaco	2	2.90101	2.46598e+09	0	0	0	0	0	0	0
121	MDA	MDA	Moldova	33795	338.466	3.54482e+09	236.605	208.148	6.9087	21.5491	87.9724	2.91993	9.10763
122	MDG	MDG	Madagascar	587059	1193.6	3.66156e+09	371.748	360.972	1.40255	9.37379	97.1012	0.377286	2.52155
123	MDV	MDV	Maldives	300	21.5601	8.97422e+08	0	0	0	0	0	0	0
124	MEX	MEX	Mexico	1964380	8081.19	3.90827e+11	432.319	419.781	2.83795	9.69988	97.0999	0.656448	2.24369
125	MHL	MHL	Marshall Islands	180	3.79304	1.09295e+08	0	0	0	0	0	0	0
126	MKD	MKD	Macedonia, FYR	25710	189.274	6.07606e+09	377.382	346.001	5.07859	26.3024	91.6845	1.34574	6.96971
127	MLI	MLI	Mali	1240190	910.471	3.34916e+09	277.152	271.483	0.506445	5.16224	97.9547	0.182732	1.86261
128	MLT	MLT	Malta	320	35.2062	3.35102e+09	0	0	0	0	0	0	0
129	MMR	MMR	Myanmar	676590	3867	6.58911e+10	547.007	533.381	3.94278	9.68339	97.509	0.720792	1.77025
130	MNE	MNE	Montenegro	13810	57.8375	3.08733e+09	209.301	193.314	2.88915	13.0981	92.3616	1.38038	6.258
131	MNG	MNG	Mongolia	1564120	194.032	3.55605e+09	65.0863	60.8647	0.0855774	4.13598	93.5139	0.131483	6.35461
132	MNP	MNP	Northern Mariana Islands	460	3.66517	0	0	0	0	0	0	0	0
133	MOZ	MOZ	Mozambique	799380	1467.69	6.05567e+09	368.695	365.979	1.26659	1.44903	99.2635	0.343533	0.393016
134	MRT	MRT	Mauritania	1030700	206.344	1.36933e+09	195.916	192.847	0.138107	2.93138	98.4333	0.0704927	1.49624
135	MUS	MUS	Mauritius	2040	101.938	4.53486e+09	0	0	0	0	0	0	0
136	MWI	MWI	Malawi	118480	855.864	1.69634e+09	409.01	397.681	4.98327	6.34543	97.2302	1.21837	1.55141
137	MYS	MYS	Malaysia	330800	1778.4	7.55117e+10	567.899	562.471	3.70868	1.72001	99.0441	0.653053	0.302873
138	NAM	NAM	Namibia	824290	136.796	5.25146e+09	280.454	277.544	0.114485	2.79565	98.9624	0.0408213	0.996828
139	NCL	NCL	New Caledonia	18580	16.7742	1.49746e+09	0	0	0	0	0	0	0
140	NER	NER	Niger	1267000	858.019	2.29431e+09	218.442	213.23	0.46717	4.74428	97.6143	0.213865	2.17187
141	NGA	NGA	Nigeria	923770	9563.27	7.98895e+10	501.872	477.221	7.14163	17.5098	95.0881	1.423	3.4889
142	NIC	NIC	Nicaragua	130370	387.361	3.5122e+09	660.175	647.144	2.04971	10.9818	98.0261	0.31048	1.66347
143	NLD	NLD	Netherlands	41531.9	1460.05	3.2412e+11	397.098	306.968	24.2514	65.878	77.303	6.10717	16.5899
144	NOR	NOR	Norway	385178	424.25	1.44527e+11	142.483	138.99	0.759827	2.73296	97.5486	0.533275	1.9181
145	NPL	NPL	Nepal	147180	1831.2	4.83347e+09	276.487	224.736	8.58307	43.1676	81.2828	3.10433	15.6129
146	NRU	NRU	Nauru	20	0	0	0	0	0	0	0	0	0
147	NZL	NZL	New Zealand	267710	341.079	5.35078e+10	284.708	216.627	0.878912	67.202	76.0875	0.308706	23.6038
148	OMN	OMN	Oman	309500	169.331	1.84344e+10	246.3	244.874	0.377426	1.04782	99.4213	0.153238	0.425424
149	PAK	PAK	Pakistan	796100	10356.4	5.95389e+10	255.383	205.796	8.97424	40.612	80.5836	3.51404	15.9024
150	PAN	PAN	Panama	75420	238.135	9.31344e+09	244.283	232.531	2.17817	9.57428	95.189	0.891657	3.91933
151	PER	PER	Peru	1285220	2039.89	4.53699e+10	427.51	421.572	1.09492	4.84305	98.611	0.256116	1.13285
152	PHL	PHL	Philippines	300000	5949.12	6.49581e+10	89.8261	63.81	13.68	12.3361	71.0372	15.2294	13.7333
153	PLW	PLW	Palau	460	1.51509	1.52456e+08	0	0	0	0	0	0	0
154	PNG	PNG	Papua New Guinea	462840	415.089	3.80547e+09	487.731	486.956	0.618679	0.155871	99.8412	0.126848	0.0319585
155	POL	POL	Poland	312688	3594.16	2.75682e+11	251.266	223.771	7.92941	19.5661	89.0572	3.15578	7.787
156	PRI	PRI	Puerto Rico	8870	330.028	3.61372e+10	0	0	0	0	0	0	0
157	PRK	PRK	Korea, Dem. People’s Rep.	120540	1904.25	0	135.457	117.885	10.898	6.67403	87.0276	8.04535	4.92704
158	PRT	PRT	Portugal	92128.2	976.272	8.57084e+10	363.937	336.626	7.31022	20.0004	92.4958	2.00865	5.49557
159	PRY	PRY	Paraguay	406750	403.216	7.48659e+09	569.753	558.756	0.683855	10.3136	98.0698	0.120027	1.81018
160	PYF	PYF	French Polynesia	4000	18.1363	1.81895e+09	0	0	0	0	0	0	0
161	QAT	QAT	Qatar	11610	54.6822	3.5174e+10	200.477	192.329	3.24914	4.89863	95.9358	1.62071	2.44349
162	ROU	ROU	Romania	238390	2129.68	8.57099e+10	274.485	243.475	6.16285	24.8476	88.7023	2.24524	9.05243
163	RUS	RUS	Russian Federation	1.70982e+07	13940.3	8.3639e+11	122.377	120.013	0.562441	1.80171	98.0681	0.459596	1.47226
164	RWA	RWA	Rwanda	26340	631.131	1.91481e+09	709.267	665.681	16.5294	27.0571	93.8547	2.3305	3.8148
165	SAU	SAU	Saudi Arabia	2149690	1506.28	2.04983e+11	248.82	247.331	0.483374	1.00562	99.4016	0.194266	0.404154
166	SDN	SDN	Sudan	2.45941e+06	2034.37	1.68769e+10	454.892	444.687	0.585506	9.61978	97.7565	0.128713	2.11474
167	SEN	SEN	Senegal	196710	753.591	4.99629e+09	429.4	412.992	2.6428	13.766	96.1787	0.615463	3.20587
168	SGP	SGP	Singapore	686.426	314.851	6.76415e+10	0	0	0	0	0	0	0
169	SLB	SLB	Solomon Islands	28900	30.6537	3.59355e+08	0	0	0	0	0	0	0
170	SLE	SLE	Sierra Leone	72300	369.898	1.14221e+09	555.933	548.288	3.52938	4.11593	98.6248	0.634857	0.740364
171	SLV	SLV	El Salvador	21040	484.388	8745783072	465.613	417.992	15.8819	31.7395	89.7723	3.41096	6.81671
172	SMR	SMR	San Marino	60	2.36075	1.21946e+09	0	0	0	0	0	0	0
173	SOM	SOM	Somalia	637660	604.869	5529500000	354.341	340.883	0.654375	12.8033	96.2021	0.184674	3.61326
174	SRB	SRB	Serbia	88360	746.386	2.92298e+10	318.516	292.613	5.82723	20.0762	91.8675	1.82949	6.30305
175	SSD	SSD	South Sudan	644330	580.045	1.40349e+10	885.919	864.243	1.20062	20.4755	97.5533	0.135522	2.31122
176	STP	STP	Sao Tome and Principe	960	11.2175	1.77635e+08	0	0	0	0	0	0	0
177	SUR	SUR	Suriname	163820	41.2507	1.19725e+09	595.439	595.053	0.173708	0.212773	99.9351	0.029173	0.0357338
178	SVK	SVK	Slovak Republic	49030.8	502.234	5.22161e+10	277.219	253.055	7.06628	17.0985	91.2832	2.54898	6.16785
179	SVN	SVN	Slovenia	20270	189.308	3.54931e+10	285.26	258.144	6.44273	20.6728	90.4944	2.25855	7.24702
180	SWE	SWE	Sweden	450140	851.304	2.08671e+11	297.11	293.302	1.3047	2.5035	98.7183	0.439128	0.842615
181	SWZ	SWZ	Swaziland	17360	77.9253	1.24747e+09	431.629	405.979	3.09659	22.5539	94.0573	0.717418	5.2253
182	SXM	SXM	Sint Maarten (Dutch part)	34	3.51648	0	0	0	0	0	0	0	0
183	SYC	SYC	Seychelles	460	6.83829	3.97179e+08	0	0	0	0	0	0	0
184	SYR	SYR	Syrian Arab Republic	185180	1207.14	1.16146e+10	277.023	253.806	4.49694	18.7208	91.6188	1.62331	6.75785
185	TCA	TCA	Turks and Caicos Islands	950	1.40943	0	0	0	0	0	0	0	0
186	TCD	TCD	Chad	1284000	647.047	2.81691e+09	382.722	379.214	0.347637	3.16079	99.0833	0.0908327	0.82587
187	TGO	TGO	Togo	56790	372.044	1.32317e+09	554.991	539.046	4.51936	11.4248	97.1271	0.814313	2.05855
188	THA	THA	Thailand	513120	5140.29	1.06318e+11	638.315	621.662	6.91072	9.74265	97.391	1.08265	1.52631
189	TJK	TJK	Tajikistan	142528	486.552	3.16051e+09	88.9074	72.0458	2.35521	14.5063	81.0347	2.64906	16.3162
190	TKM	TKM	Turkmenistan	488100	344.886	1.09245e+10	99.5319	88.8161	0.48744	10.2284	89.2337	0.489733	10.2765
191	TLS	TLS	Timor-Leste	14870	75.8075	7.54067e+08	0	0	0	0	0	0	0
192	TON	TON	Tonga	750	9.16104	1.81659e+08	0	0	0	0	0	0	0
193	TTO	TTO	Trinidad and Tobago	5130	114.13	7.75537e+09	0	0	0	0	0	0	0
194	TUN	TUN	Tunisia	163610	756.351	1.71519e+10	225.566	209.571	3.1891	12.806	92.9089	1.41382	5.67727
195	TUR	TUR	Turkey	785350	5100.4	2.0822e+11	252.567	223.341	4.48018	24.7453	88.4286	1.77386	9.79752
196	TUV	TUV	Tuvalu	30	0.848562	2.03788e+07	0	0	0	0	0	0	0
197	TZA	TZA	Tanzania	947300	2570.43	1.61572e+10	399.72	386.686	1.87185	11.1616	96.7394	0.468292	2.79235
198	UGA	UGA	Uganda	241550	1795.23	5.87879e+09	514.721	490.658	5.12705	18.9351	95.3252	0.996084	3.67871
199	UKR	UKR	Ukraine	603556	4832.33	8.71405e+10	249.222	229.219	5.52324	14.4796	91.9739	2.21619	5.80992
200	URY	URY	Uruguay	176220	304.75	1.39921e+10	478.068	422.425	1.19301	54.4509	88.3607	0.249548	11.3898
201	USA	USA	United States	9.65577e+06	24735.4	6.3536e+12	221.363	213.325	1.76616	6.27165	96.3689	0.797857	2.8332
202	UZB	UZB	Uzbekistan	447400	1915.26	2.26711e+10	123.539	101.372	2.95316	19.2137	82.0568	2.39046	15.5527
203	VCT	VCT	St. Vincent and the Grenadines	390	10.1038	2.55684e+08	0	0	0	0	0	0	0
204	VEN	VEN	Venezuela, RB	912050	1883.74	8.55984e+10	548.907	540.041	1.42481	7.44055	98.3849	0.259573	1.35552
205	VGB	VGB	British Virgin Islands	150	0	0	0	0	0	0	0	0	0
206	VIR	VIR	Virgin Islands (U.S.)	350	9.10319	6.41e+08	0	0	0	0	0	0	0
207	VNM	VNM	Vietnam	331085	6218.44	5.5422e+10	551.409	527.921	12.9607	10.5265	95.7405	2.35047	1.90903
208	VUT	VUT	Vanuatu	12190	14.4851	3.19437e+08	0	0	0	0	0	0	0
209	PSE	PSE	West Bank and Gaza	6020	309.56	6.04045e+09	357.021	321.548	35.4735	NaN	90.064	9.93596	#VALUE!
210	WSM	WSM	Samoa	2840	15.9463	3.36009e+08	0	0	0	0	0	0	0
211	YEM	YEM	Yemen, Rep.	527970	1264.81	1.51918e+10	266.383	259.24	1.65261	5.49012	97.3186	0.62039	2.06099
212	ZAF	ZAF	South Africa	1219090	3401.97	1.2392e+11	269.463	254.913	1.92508	12.6257	94.6001	0.714414	4.68549
213	COD	COD	Congo, Dem. Rep.	2344860	3664.44	1.05279e+10	569.151	567.452	1.07806	0.620773	99.7015	0.189416	0.10907
214	ZMB	ZMB	Zambia	752610	797.904	5.75659e+09	516.272	513.632	0.731367	1.90878	99.4886	0.141663	0.369724
215	ZWE	ZWE	Zimbabwe	390760	927.031	5.77218e+09	365.079	354.964	1.63659	8.47876	97.2293	0.448282	2.32244

## Sheet: Total heterotrophic respiration
Indicator:Total heterotrophic respiration(g C m2 y-1)
FID	Country Code	1960	1960	1960	1960	1960	1960	1960	1960	1960	1960	1960	1960	1960	1960	1960	1960	1960	1960	1960	1960	1960	1960	1960	1960	1960	1960	1960	1960	1960	1960	1960	1960	1960	1960	1960	1960	1960	1960	1960	1960	1960	1960	1960	1960	1960	1960	1960	1960
0	ABW	28.0371	28.5074	28.8105	28.991	29.1183	29.2451	29.38	29.5092	29.6379	29.7679	29.8986	30.0415	30.199	30.3485	30.4581	30.5079	30.4826	30.3972	30.2975	30.2485	30.2937	30.4742	30.772	31.1016	31.3419	31.4174	31.2702	30.9602	30.6697	30.6524	31.0801	32.0287	33.413	35.0468	36.6572	38.0468	39.1464	40.0095	40.7104	41.3727	42.0832	42.8635	43.6687	44.4429	45.1048	45.5988	45.905	46.0537
1	AND	1.96886	2.11006	2.25684	2.4086	2.56419	2.72285	2.88357	3.04635	3.21265	3.38482	3.56359	3.75161	3.94712	4.14365	4.33196	4.50692	4.66471	4.80972	4.95312	5.11061	5.2932	5.50442	5.74073	5.99759	6.26795	6.5458	6.82731	7.1125	7.40209	7.69829	8.00094	8.31842	8.64573	8.95381	9.20392	9.37227	9.43641	9.41528	9.37726	9.41733	9.59904	9.94705	10.4279	10.9764	11.498	11.9216	12.2372	12.4581
2	AFG	156.651	157.16	157.435	157.565	157.706	157.885	158.433	158.456	158.815	158.764	158.945	158.889	155.189	156.397	157.423	158.586	158.948	158.582	158.235	157.939	158.03	158.129	158.086	157.053	155.575	154.584	152.791	153.489	154.415	154.56	154.735	154.942	154.986	155.117	155.427	155.738	156.495	157.49	158.414	159.636	158.235	156.634	156.79	157.148	157.45	157.732	157.491	156.876
3	AGO	393.237	392.17	392.222	392.259	392.334	392.409	392.451	392.533	392.531	392.617	392.731	392.827	392.86	392.918	392.959	393	392.938	392.98	393.056	393.122	393.183	393.227	393.284	393.328	393.373	393.427	393.469	393.446	393.44	393.421	393.429	393.481	393.534	393.516	393.486	393.522	393.712	393.864	394.046	394.113	394.227	394.332	394.386	394.429	394.451	394.703	394.775	394.873
4	ALB	186.42	184.356	184.943	184.546	184.749	186.954	186.445	186.316	183.029	181.562	181.39	179.971	179.034	179.288	179.681	179.98	181.005	181.596	182.615	183.633	185.535	186.027	186.478	187.194	187.426	186.608	187.932	190.274	192.311	193.774	193.049	193.812	194.044	195.952	206.797	206.899	199.139	196.67	194.77	196.214	196.281	195.047	193.531	194.765	192.963	192.908	193.228	191.811
5	ARE	134.299	131.102	131.133	131.164	131.195	131.226	131.257	131.351	131.478	131.607	131.759	131.899	132.037	132.17	132.274	132.071	131.861	132.157	132.506	132.637	132.794	132.923	133.054	133.247	133.419	133.607	133.836	134.058	134.291	134.523	134.788	135.067	135.363	135.676	136.007	136.355	136.726	137.124	137.552	138.012	138.452	138.915	139.379	139.863	140.104	141.709	142.668	143.765
6	ARG	307.956	308.071	307.899	307.268	307.824	308.804	309.172	309.691	309.483	308.766	308.694	308.791	309.194	309.675	309.259	309.478	309.745	310.32	309.556	309.259	308.978	308.761	308.376	308.57	308.582	308.563	308.326	308.01	308.3	308.388	308.384	308.163	308.231	307.572	307.581	307.327	306.891	306.677	306.368	306.639	306.583	306.613	307.179	308.056	308.362	308.439	308.724	308.85
7	ARM	162.425	162.244	163.643	164.726	163.993	163.834	165.255	166.306	166.618	166.686	166.065	167.39	168.156	168.469	169.199	169.927	169.954	169.909	170.477	170.852	171.184	171.155	171.437	171.758	172.428	172.617	172.639	173.072	172.545	172.843	172.537	171.684	163.313	160.661	159.517	158.667	158.344	157.459	156.71	156.69	156.748	156.957	157.843	158.706	159.4	159.25	159.713	160.917
8	ASM	8.30833	8.64788	8.77361	9.30754	9.8936	10.1804	10.3464	10.1745	10.2473	10.749	10.9826	11.0816	11.2192	11.3918	11.5528	11.7014	11.8205	12.0865	12.1087	12.1513	12.4243	12.8029	13.2962	13.8492	14.4226	14.9898	15.5569	16.1424	16.714	17.4707	17.5051	17.9656	18.3858	18.7827	19.156	19.524	19.8869	20.2373	20.5674	20.8672	21.1272	21.3528	21.5436	21.6774	21.7274	21.6774	21.5079	21.2773
9	ATG	38.1882	21.1817	21.6517	21.8311	23.2465	23.8949	24.2819	25.0662	25.8959	26.8157	27.2631	28.07	28.4386	28.6909	29.2043	29.3396	29.2184	29.742	32.185	37.6473	41.542	41.4073	42.4727	42.3348	42.172	44.6453	44.8253	44.7038	44.5643	42.0256	41.7092	41.8428	42.0074	43.652	45.7083	48.2098	49.7626	51.5671	52.7537	53.7559	54.8341	55.8983	56.8264	57.5131	58.4717	58.6047	59.289	59.6722
10	AUS	346.369	346.458	346.664	346.726	346.96	347.12	346.659	346.889	347.04	347.372	347.651	347.735	347.482	346.895	347.172	347.508	347.46	346.923	346.654	346.593	346.589	346.473	346.545	346.263	346.425	346.792	346.773	346.739	346.851	347.176	347.505	347.325	346.889	346.584	346.533	346.166	346.222	346.226	346.141	346.055	346.234	346.014	345.898	345.598	345.726	345.788	345.491	345.28
11	AUT	251.179	251.679	252.034	251.786	250.943	251.211	251.735	252.134	252.012	251.782	251.636	252.028	252.098	252.279	252.852	252.718	252.166	252.323	252.672	253.052	252.753	252.5	252.676	252.81	253.507	253.776	253.677	253.543	253.268	253.119	253.39	253.244	253.109	253.303	252.143	252.107	252.13	251.792	251.265	251.018	250.899	250.833	250.632	250.066	250.004	249.802	249.751	249.791
12	AZE	210.913	210.351	212.928	214.876	213.217	212.702	215.329	217.225	217.654	217.596	216.166	218.599	219.915	220.334	221.582	222.835	222.701	222.43	223.385	223.962	224.459	224.25	224.674	225.181	226.373	226.594	226.457	227.123	225.915	226.447	225.873	224.418	195.924	194.356	192.749	192.954	193.556	194.964	196.347	197.486	198.545	199.814	201.626	203.335	204.655	205.779	206.816	207.797
13	BDI	572.475	565.89	566.042	565.98	566.117	567.51	568.315	569.63	570.165	572.015	572.708	573.03	574.813	575.876	576.471	577.326	577.354	577.095	577.091	578.175	575.052	572.521	572.696	573.734	574.413	573.209	575.464	574.987	576.034	576.34	577.884	579.07	579.427	579.248	577.717	578.491	578.256	578.756	575.714	576.686	577.804	579.3	578.532	580.695	582.611	584.978	588.543	589.66
14	BEL	404.685	404.685	404.685	404.685	404.685	404.685	404.685	404.685	404.685	404.685	404.685	404.685	404.685	404.685	404.685	404.685	404.685	404.685	404.685	404.685	404.685	404.685	404.685	404.685	404.685	404.685	404.685	404.685	404.685	404.685	404.685	404.685	404.685	404.685	404.685	404.685	404.685	404.685	404.685	404.685	410.178	410.126	407.618	405.66	405.004	404.445	404.106	403.904
15	BEN	515.459	509.76	510.026	510.441	510.709	511.12	511.429	511.709	511.611	512.003	512.108	512.281	512.729	513.585	513.402	513.849	514.052	514.273	514.501	514.736	515.281	515.608	515.955	516.752	517.138	517.547	515.67	515.806	516.052	516.157	516.525	516.784	516.839	516.924	518.11	517.217	518.461	518.813	519.03	519.631	520.387	520.864	521.308	521.742	522.204	522.589	523.085	523.534
16	BFA	345.353	333.452	333.625	333.811	334.303	335.231	335.373	335.552	335.706	336.039	336.26	336.486	336.133	335.584	335.961	336.372	336.73	337.187	337.781	338.504	339.07	339.807	340.461	341.118	341.78	343.518	343.996	344.493	345.001	345.526	346.198	346.897	347.622	348.376	349.16	349.975	350.821	351.702	352.617	353.569	351.554	352.2	352.863	357.772	358.567	359.386	360.228	361.093
17	BGD	754.826	716.522	720.26	724.042	732.698	731.075	734.468	737.529	740.781	743.764	747.426	747.625	748.585	745.753	748.861	752.126	755.88	759.571	774.286	781.162	739.606	742.067	744.572	747.118	752.19	756.104	759.814	763.686	767.726	771.917	776.263	779.646	784.17	788.811	793.889	799.309	798.108	801.344	801.131	803.15	805.22	807.201	812.639	816.816	820.623	824.683	829.039	833.111
18	BGR	274.316	281.688	284.296	284.015	284.145	284.543	284.058	282.993	282.806	281.921	280.726	281.968	283.476	283.221	282.85	283.56	284.667	284.24	285.171	285.272	286.363	286.238	286.867	286.802	287.331	286.047	284.117	283.697	282.108	281.365	280.038	279.071	275.315	269.469	265.889	264.513	264.577	263.439	263.485	263.824	263.385	262.346	259.984	260.698	260.787	260.776	260.714	260.732
19	BHR	32.6174	22.7513	23.3451	23.9471	24.5299	25.0801	26.8779	27.4192	27.8941	28.5967	29.3916	30.3458	32.0343	34.1286	33.8908	35.3782	37.2367	39.5112	41.6873	45.456	47.1607	48.5824	50.4043	51.454	52.5322	55.5792	58.6183	61.9092	66.4519	69.9709	72.3336	72.7864	72.2707	72.9299	73.4396	73.6179	76.2251	78.1812	80.2412	83.9068	86.5958	89.6161	98.6764	100.001	103.262	107.63	114.853	120.594
20	BHS	1.02228	1.30321	1.3332	1.36426	1.43207	1.4604	1.49318	1.52635	1.51925	1.50195	1.51531	1.51825	1.50882	1.48283	1.47373	1.46763	1.46673	1.46182	1.45933	1.47227	1.49204	1.50513	1.52066	1.54036	1.55628	1.57482	1.59713	1.60599	1.62309	1.64464	1.66183	1.6779	1.69765	1.71534	1.73412	1.7677	1.80572	1.82196	1.83816	1.82421	1.84012	1.87341	1.89248	1.94011	1.98468	2.018	2.05059	2.08269
21	BIH	314.134	318.805	319.493	317.971	317.5	317.558	318.433	319.113	319.195	318.09	317.294	317.478	317.262	317.098	317.8	318.483	318.051	317.607	317.721	317.508	317.409	317.59	317.634	317.561	317.658	317.626	317.407	317.603	317.219	316.643	316.511	316.016	312.108	311.435	310.328	308.972	308.063	309.306	309.436	309.876	310.066	310.086	309.963	310.812	312.302	312.567	313.787	313.516
22	BLR	324.731	324.503	325.463	326.185	325.545	325.339	326.322	327.031	327.186	327.158	326.611	327.522	328.013	328.162	328.624	329.085	329.02	328.907	329.26	329.47	329.649	329.563	329.714	329.897	330.339	330.412	330.351	330.594	330.114	330.292	330.065	329.483	326.373	325.413	324.401	323.202	322.275	321.689	321.503	321.175	320.235	319.935	319.56	319.321	319.079	319.163	319.196	319.213
23	BLZ	126.367	125.606	125.635	125.712	125.814	125.919	125.961	125.935	125.941	125.948	125.998	126.078	126.128	126.185	126.254	126.337	126.399	126.407	126.424	126.443	126.459	126.498	126.518	126.535	126.552	126.533	126.551	126.577	126.614	126.623	126.78	126.661	126.967	126.729	126.79	126.389	126.444	126.555	126.693	126.863	126.765	126.916	126.934	126.972	126.993	127.023	127.27	127.43
24	BMU	71.9798	81.3601	81.0247	82.335	88.8808	90.1446	93.6299	95.7236	93.7102	89.3615	86.2851	85.7564	84.0854	82.868	80.2142	79.979	80.8831	81.7777	82.2639	83.5423	85.244	86.4187	87.0974	87.637	87.9652	88.1052	87.7355	90.1817	90.7913	92.1665	92.8802	92.5019	91.175	90.4302	90.9422	91.8045	90.8016	91.3093	91.9247	92.3965	93.1526	94.0784	94.6413	95.2111	95.7837	96.3936	96.9027	97.445
25	BOL	468.973	467.051	467.14	467.229	467.228	467.268	467.299	467.393	467.448	467.522	467.62	467.742	467.88	467.99	468.258	468.394	468.551	468.71	469.075	469.31	469.266	469.176	469.059	469.342	468.864	469.279	468.702	469.088	469.226	469.31	468.789	468.884	468.978	469.085	469.203	469.32	469.445	469.585	469.716	469.859	470.061	469.909	470.037	470.171	470.305	470.443	470.587	470.721
26	BRA	541.571	536.384	536.524	536.684	536.851	537.018	537.178	537.329	537.514	537.718	537.887	538.095	538.392	538.577	538.923	539.087	539.69	540.055	540.048	540.24	540.884	541.113	541.239	541.292	541.568	541.661	541.969	542.225	542.511	542.829	543.046	543.393	543.536	543.52	543.755	543.973	543.56	543.778	543.907	544.039	544.416	544.841	545.397	546.058	546.655	546.864	546.823	546.444
27	BRB	82.2846	92.1785	87.3125	86.6786	87.6643	88.8012	90.6801	92.2112	92.592	97.4677	98.2184	99.7512	98.8022	100.824	98.3912	93.589	93.666	94.2055	97.2784	98.3588	99.924	99.6965	97.4429	95.9635	94.084	92	93.3132	94.81	96.8275	104.625	88.4645	88.5873	90.5896	87.5561	87.4087	87.521	87.3387	83.8114	82.7105	80.0184	77.5383	75.4904	74.2763	73.1501	71.4735	69.2998	66.6169	64.7601
28	BRN	63.3666	63.9727	64.0921	63.952	63.6933	63.5992	63.9989	64.1136	64.2983	64.4439	64.5625	64.5755	64.6482	64.6561	64.9141	64.8017	64.7822	64.8706	64.9516	65.0254	65.0957	65.0842	65.0202	65.0486	65.0587	65.1262	64.6372	64.756	64.9686	65.1053	64.9233	65.1025	65.2069	65.2889	65.387	65.4817	65.5606	65.8387	66.0111	66.0445	66.0491	66.1994	66.2604	66.3943	66.314	66.4025	66.4682	66.5579
29	BTN	211.239	209.474	209.538	209.607	209.673	209.74	209.806	209.873	209.941	210.011	210.093	210.175	210.26	210.345	210.43	210.517	210.609	210.706	210.806	210.906	210.997	211.076	211.308	211.555	211.814	212.097	212.057	212.411	212.473	212.414	212.481	212.072	211.67	211.666	212.506	213.023	212.826	212.832	212.843	213.207	212.822	212.413	212.434	212.573	212.901	213.524	213.281	213.412
30	BWA	340.216	339.253	339.295	339.297	339.299	339.035	338.862	339.08	339.247	339.531	339.658	339.717	339.974	339.936	340.134	340.293	340.534	340.717	340.505	340.51	340.585	340.63	340.65	340.577	340.504	340.415	340.392	340.392	340.619	340.822	341.065	340.718	340.446	340.168	340.423	341.151	340.747	340.9	340.857	340.954	340.952	340.822	340.313	340.194	340.28	340.493	340.521	340.46
31	CAF	542.602	540.197	540.202	540.263	540.329	540.508	540.587	540.515	540.463	540.526	540.607	540.653	540.717	540.77	540.827	540.847	540.902	540.97	541.16	541.597	541.728	541.817	541.975	542.255	542.226	542.345	542.451	542.513	542.638	542.784	542.89	543.198	543.25	543.3	543.411	543.524	543.636	543.752	543.873	543.993	544.114	544.241	544.371	544.506	544.619	544.767	544.939	545.267
32	CAN	110.892	110.79	110.804	110.82	110.847	110.873	110.861	110.856	110.855	110.841	110.859	110.882	110.904	110.933	110.969	111.012	111.001	110.967	110.927	110.905	110.92	110.926	110.93	110.916	110.906	110.892	110.873	110.86	110.866	110.881	110.896	110.901	110.935	110.937	110.947	110.986	111.026	111.028	111.03	111.027	111.032	111.06	111.072	111.058	111.119	111.141	111.127	111.1
33	CHE	244.767	244.129	244.525	243.881	243.902	245.111	245.539	246.001	246.854	247.087	247.59	246.605	246.967	248.261	249.425	249.36	249.902	249.854	250.025	250.06	250.039	248.969	248.916	248.783	248.894	248.735	248.597	247.997	247.781	247.975	248.489	248.225	247.832	247.495	247.78	247.8	248.07	246.643	246.29	245.839	245.577	245.862	245.72	245.509	245.648	245.508	245.727	245.868
34	CHI	39.7277	40.0836	40.4699	40.8809	41.3104	41.7512	42.1992	42.6527	43.1069	43.5589	44.0037	44.4456	44.8806	45.2861	45.6318	45.8994	46.0769	46.18	46.2541	46.363	46.5514	46.8328	47.1941	47.6207	48.0902	48.5814	49.0981	49.6387	50.1724	50.6597	51.074	51.4004	51.6509	51.8557	52.0612	52.3015	52.5855	52.9039	53.2524	53.6202	53.9989	54.3881	54.7904	55.2003	55.6128	56.0224	56.4279	56.8277
35	CHL	161.676	161.751	161.813	161.776	161.816	161.839	161.88	161.979	161.89	161.859	161.824	161.683	161.829	161.764	162.03	162.178	162.017	162.066	162.149	162.261	162.357	162.499	162.492	162.558	162.422	162.06	162.101	162.131	162.154	161.983	162.017	162.047	162.1	162.196	162.308	162.35	162.391	162.312	162.378	162.485	162.477	162.424	162.408	162.328	162.369	162.304	162.269	162.296
36	CHN	145.34	139.942	140.118	140.585	141.05	141.363	141.812	142.144	142.543	142.775	142.827	143.265	143.602	143.747	144.097	144.295	144.459	144.311	144.415	144.753	145.265	145.464	145.653	145.829	145.681	145.828	146.189	146.843	147.388	148.221	148.64	148.807	148.873	149.015	149.568	150.367	150.787	150.786	151.404	151.849	152.318	152.904	153.145	153.842	154.743	155.611	156.039	156.224
37	CIV	475.512	473.666	473.731	473.831	473.932	474.048	474.16	474.327	474.46	474.577	474.688	474.803	474.936	475.052	475.161	475.278	475.439	475.598	475.682	475.812	475.946	476.038	476.237	476.343	476.498	476.618	476.745	476.897	477.154	477.366	477.575	477.763	477.953	478.128	478.308	478.489	478.662	478.848	478.91	479.078	479.159	479.316	479.468	479.616	479.766	479.921	480.084	480.253
38	CMR	588.681	584.683	584.737	584.908	584.689	584.898	585.231	585.308	585.456	585.748	586.093	586.338	586.223	586.031	586.194	586.48	586.745	587.266	587.542	587.651	588.298	588.304	587.947	587.855	588.173	589.063	589.46	589.737	590.168	590.626	591.118	591.031	591.111	591.196	591.285	591.323	591.39	591.622	591.857	592.7	593.532	593.522	593.366	593.649	593.824	594.002	594.071	594.143
39	COG	804.923	804.671	804.677	804.689	804.701	804.703	804.708	804.712	804.725	804.741	804.759	804.773	804.787	804.801	804.824	804.853	804.881	804.907	804.941	804.95	804.968	805.003	805.03	805.058	805.067	805.091	805.118	805.141	805.164	805.175	805.209	805.227	805.243	805.262	805.279	805.295	805.313	805.328	805.335	805.368	805.377	805.397	805.427	805.452	805.545	805.642	805.739	805.842
40	COL	593.802	590.196	590.361	590.553	590.724	590.924	591.202	591.567	591.984	592.29	592.681	593.099	593.364	593.577	593.863	594.225	594.557	594.899	594.972	594.879	594.847	595.03	595.231	595.062	594.81	594.807	595.011	595.237	595.401	595.519	595.545	595.57	595.804	596.09	596.269	596.268	596.519	596.359	596.37	595.817	595.89	595.982	596.081	596.105	596.175	596.553	596.8	597.095
41	COM	36.7259	30.1754	31.4187	32.5312	33.7714	35.0761	36.0555	35.8414	36.4653	37.0985	37.4633	37.9815	38.4994	39.3129	40.2821	40.9006	41.9001	42.3124	43.2978	42.675	42.7223	42.6271	42.3676	42.0193	41.8668	41.2655	41.6603	41.5281	42.7788	44.0555	43.6137	43.8496	44.3202	45.1376	45.9642	46.9502	47.9941	49.0024	52.4764	56.7657	50.8062	51.9441	53.2423	51.0871	51.9003	52.728	54.3399	55.1983
42	CPV	12.2191	7.4288	7.66585	8.13446	8.21285	8.434	8.86084	8.94607	9.21238	9.31197	9.41827	9.07588	9.27248	8.7579	8.75925	8.86511	9.38823	9.58399	9.87509	10.0833	10.1758	10.6889	11.2141	10.2604	10.241	10.7549	11.7301	12.3068	13.8961	14.8701	15.1882	15.9062	17.2055	18.023	17.4279	16.973	16.6321	17.0664	17.9317	17.8985	17.7785	17.9947	18.3108	18.4735	20.7176	22.3147	23.9214	25.508
43	CRI	447.505	440.45	441.083	441.786	442.547	443.391	444.32	444.707	445.068	445.828	446.63	447.462	448.395	449.654	449.527	450.136	450.723	451.642	452.558	453.568	454.549	455.6	455.706	456.701	457.421	456.314	456.253	456.218	455.284	455.174	455.622	455.478	455.163	455.193	452.986	450.563	450.047	449.597	449.708	448.768	448.17	447.569	446.966	446.355	445.724	446.516	446.096	447.222
44	CSS	0.664482	0.677186	0.690264	0.703332	0.715795	0.727285	0.73782	0.747401	0.756341	0.76515	0.774168	0.783355	0.792781	0.802352	0.811848	0.821157	0.830379	0.839368	0.848333	0.857644	0.867648	0.877255	0.88796	0.898816	0.909051	0.917645	0.924762	0.92993	0.933554	0.93943	0.945254	0.951815	0.959035	0.966766	0.974773	0.98288	0.99248	1.00113	1.00946	1.01683	1.02365	1.03043	1.036	1.04149	1.04717	1.05318	1.05958	1.06629
45	CUB	32.4415	29.5664	33.2012	34.3244	36.373	37.4966	38.1885	38.638	39.2848	38.3209	36.6999	34.2055	33.2713	32.654	32.8823	33.5288	34.2788	33.5109	33.1308	32.5958	32.5679	31.9416	32.2255	32.3977	32.4103	32.5598	32.1706	32.2064	32.1635	38.1118	37.5758	37.5516	39.1747	36.8097	37.389	32.682	32.3995	33.1576	33.8392	34.0288	34.2473	33.855	33.9612	34.4504	33.8227	32.4404	33.9538	33.8512
46	CUW	19.3944	19.5962	19.9519	20.3319	20.6874	21.0165	21.2365	21.463	21.7983	22.153	22.4883	22.9001	22.9499	22.826	23.0495	23.1704	23.2124	23.2217	23.048	22.9718	23.0014	23.0927	23.3214	23.4858	23.6072	23.727	23.7193	23.532	23.1898	22.8298	22.591	22.4361	22.3598	22.42	22.4714	22.5505	22.7318	22.8328	22.4468	21.6632	20.798	20.0502	20.0748	20.4931	20.8496	21.3881	21.9445	22.3822
47	CYM	8.12652	8.16807	8.19838	8.22085	8.2394	8.25822	8.79012	8.91381	9.04247	9.19833	9.47785	9.79949	10.0947	10.5019	11.0859	11.4841	12.0634	12.6483	13.1231	13.4672	14.0113	14.5728	14.888	20.3809	9.08176	9.25735	9.67621	9.67307	9.34002	9.63019	10.5307	9.85242	10.062	10.2572	11.5429	12.097	12.6684	13.2951	14.1418	14.7667	15.3485	15.9583	16.4225	16.9429	17.3659	17.7541	18.2296	19.6631
48	CYP	23.2066	20.6095	20.6826	21.3396	22.3447	23.0096	24.0711	24.8697	25.2694	26.9323	27.2837	28.1381	28.6417	29.3716	26.9136	16.4578	17.5729	19.2552	20.3801	20.3774	20.7214	21.3744	21.5293	22.0699	22.5786	23.6473	23.4933	23.7181	23.038	22.6772	23.2067	22.9401	23.2577	23.2032	23.3406	23.8224	24.4344	25.1561	26.3563	26.3734	26.7929	28.1211	30.7978	31.9331	29.9208	29.7502	28.1915	28.8814
49	CZE	294.074	297.81	298.176	297.81	297.748	297.811	297.698	298.152	298.36	297.814	297.738	298.025	298.251	298.627	298.954	299.066	298.974	299.35	300.049	300.664	300.742	301.144	301.576	301.725	302.159	301.989	301.668	301.741	301.624	302.053	302.368	301.019	297.946	294.431	291.706	290.654	290.032	289.026	287.999	287.779	287.018	287.035	286.473	286.027	286.092	285.8	285.631	285.825
50	DEU	315.774	317.016	317.35	317.277	317.054	317.374	318.462	319.077	319.185	319.562	319.854	319.547	319.162	319.759	320.662	321.18	321.069	320.985	321.669	322.115	322.26	322.626	322.575	322.618	323.699	324.171	324.188	323.918	323.15	322.869	322.699	320.535	316.744	315.473	314.94	315.047	314.897	314.65	313.869	313.437	313.029	312.947	312.534	311.671	310.961	310.743	310.241	310.12
51	DJI	436.904	430.26	430.438	430.688	430.834	430.974	431.229	431.56	432.091	432.373	432.654	432.998	433.182	433.326	433.723	434.288	434.612	435.007	435.273	435.459	436.506	435.609	435.267	436.596	437.092	437.759	437.601	438.154	438.761	439.174	439.92	440.31	440.375	440.543	440.913	441.643	442.19	442.337	442.569	443.039	443.077	443.119	443.153	443.185	443.286	443.327	443.281	443.312
52	DMA	16.7313	12.1801	12.0524	11.9234	11.8701	11.7579	11.6594	11.5736	11.5533	11.5033	11.391	11.8261	12.2359	12.6281	13.0256	13.4428	13.8842	14.3445	14.8095	15.2788	15.7209	16.0946	16.5028	16.8349	17.4124	18.3931	19.02	20.7693	20.9715	21.7238	21.4511	21.2996	21.3513	21.3426	21.3286	21.3281	21.3078	21.2719	21.2295	21.1934	21.1728	21.1711	21.1845	21.2077	21.2323	21.2522	21.3354	21.3451
53	DNK	325.309	337.666	336.711	334.939	334.548	335.822	336.121	335.286	333.325	331.574	329.765	328.421	329.254	331.251	332.744	332.261	332.709	332.858	333.039	332.76	332.157	331.509	330.609	330.484	329.019	327.58	326.101	324.781	323.666	323.318	323.705	323.901	323.765	323.951	322.845	322.789	322.896	321.94	322.043	320.695	320.636	321.485	320.11	319.432	318.614	318.035	317.54	318.047
54	DOM	28.9855	18.5387	18.7163	18.8742	19.0202	19.1889	19.3619	19.5263	19.6386	20.0087	20.3453	23.136	24.2803	25.3811	29.2159	30.0907	30.813	30.9077	30.4409	31.7946	32.5463	30.7129	32.6347	34.9713	33.8598	33.9807	34.5445	35.099	35.64	37.0522	37.1694	38.7784	38.7985	39.1297	39.2247	38.6871	40.2225	40.7729	41.3262	37.0695	35.9152	37.1095	37.9618	38.667	42.5277	39.8738	40.4269	45.133
55	DZA	141.702	140.492	140.416	140.316	140.372	140.584	140.616	140.843	140.922	140.959	140.989	141.058	141.103	141.076	141.134	141.251	141.212	141.375	141.481	141.68	141.811	141.871	141.964	142.065	142.133	142.146	142.151	142.233	142.228	142.357	142.404	142.352	142.473	142.577	142.514	142.478	142.534	142.543	142.64	142.696	142.659	142.664	142.715	142.723	142.849	142.927	143.031	143.12
56	ECU	542.794	538.532	538.927	539.232	539.283	539.541	540.12	540.273	540.422	540.579	540.739	540.672	540.777	540.915	541.08	541.244	541.034	541.007	541.202	541.409	541.78	542.146	542.209	542.374	543.11	543.437	543.415	543.784	544.021	544.525	545.011	545.436	545.88	546.236	546.615	546.729	547.018	547.243	548.918	549.032	547.577	548.05	547.932	547.827	548.1	547.947	548.124	547.413
57	EGY	189.825	187.569	187.686	187.8	187.871	187.977	188.1	188.207	188.625	188.778	188.885	188.99	189.086	189.153	189.267	189.353	189.392	189.402	189.509	189.477	189.514	189.724	189.966	190.127	190.36	190.519	190.74	191.132	191.557	191.666	191.944	192.243	192.454	192.666	192.648	192.869	192.952	193.161	193.362	193.681	193.917	194.308	194.751	194.959	195.204	195.437	195.654	196.057
58	ERI	437.753	437.753	437.753	437.753	437.753	437.753	437.753	437.753	437.753	437.753	437.753	437.753	437.753	437.753	437.753	437.753	437.753	437.753	437.753	437.753	437.753	437.753	437.753	437.753	437.753	437.753	437.753	437.753	437.753	437.753	437.753	437.753	437.753	432.83	433.039	433.261	434.677	436.485	438.034	438.249	438.837	438.02	437.572	438.168	438.355	438.518	438.462	439.013
59	ESP	279.633	278.976	278.297	277.604	277.376	277.631	276.851	277.2	277.393	277.856	277.799	277.699	277.434	277.456	276.932	277.011	276.821	276.895	277.106	276.749	276.84	277.05	278.919	279.104	279.199	279.309	279.746	279.503	282.425	282.739	282.861	283.368	283.342	283.299	283.041	283.02	282.343	284.175	284.653	284.554	284.791	285.468	285.421	285.565	285.436	285.26	285.011	285.363
60	EST	243.313	243.242	243.606	243.885	243.67	243.611	243.979	244.242	244.307	244.308	244.121	244.47	244.663	244.73	244.909	245.088	245.074	245.043	245.179	245.261	245.332	245.309	245.372	245.447	245.614	245.649	245.636	245.734	245.571	245.641	245.558	245.334	247.453	246.102	244.027	243.363	242.684	242.033	241.801	241.566	241.129	241.053	241.219	241.156	241.078	241.002	241.051	241.093
61	ETH	473.902	469.739	469.953	470.159	470.351	470.519	470.675	470.727	470.806	470.838	470.763	471.067	470.834	471.298	471.324	470.784	470.614	470.72	470.888	470.948	471.066	471.19	471.304	471.879	471.33	472.215	473.138	472.324	472.418	473.328	473.553	473.817	474.417	471.695	471.818	472.108	473.137	473.983	475.945	475.565	474.214	475.768	479.576	479.439	480.57	482.213	484.948	488.304
62	FIN	362.61	363.599	363.738	363.747	363.698	363.504	363.524	363.512	363.558	363.425	363.29	363.278	363.227	363.307	363.339	363.233	363.184	363.105	363.141	363.086	363.117	363.125	363.083	363.008	362.86	362.871	362.845	362.713	362.654	362.551	362.536	362.462	362.394	362.348	362.358	362.239	362.262	362.29	362.236	362.172	362.123	362.092	362.081	362.04	362.011	361.994	362.003	361.974
63	FJI	10.9881	6.98621	7.0407	7.24252	7.29846	7.40056	7.31392	7.52389	8.00701	8.20957	8.06076	8.23638	8.29747	8.45569	8.7667	8.86462	8.92593	9.11976	8.8349	9.45435	9.8682	10.6915	11.0087	11.4224	11.841	12.159	12.3994	12.577	12.5891	12.6845	12.7543	13.0548	13.4767	14.5074	15.1736	15.8783	15.7684	16.0716	16.0011	15.6841	15.8909	16.1176	15.585	14.8121	16.0268	15.1881	15.2992	15.5975
64	FRA	272.202	269.968	271.05	270.848	270.536	270.899	271.438	272.082	272.721	272.822	273.143	273.285	273.172	274.281	275.425	275.87	276.087	275.872	276.183	276.556	276.594	276.884	277.046	276.984	277.261	276.719	276.497	275.136	274.281	274.289	274.363	274.372	273.725	273.021	273.36	273.293	273.606	273.624	272.96	273.211	273.03	273.195	272.874	272.374	272.056	272.075	272.246	272.313
65	FRO	1.6933	1.71622	1.73713	1.75675	1.77631	1.79692	1.81871	1.84115	1.86388	1.88592	1.90682	1.92639	1.94502	1.96335	1.98238	2.00279	2.02478	2.04815	2.07281	2.09861	2.12539	2.15252	2.1795	2.20698	2.23554	2.26524	2.2979	2.33215	2.36155	2.37717	2.37351	2.34697	2.30151	2.24849	2.20396	2.1792	2.17832	2.19739	2.22995	2.26583	2.29741	2.32315	2.3449	2.36269	2.37707	2.38863	2.39693	2.40158
66	FSM	22.5736	22.5736	22.5736	22.5736	22.5736	22.5736	22.5736	22.5736	22.5736	22.5736	22.5736	22.5736	22.5736	22.5736	22.5736	22.5736	22.5736	22.5736	22.5736	22.5736	22.5736	22.5736	22.5736	22.5736	22.5736	22.5736	22.5736	22.5736	22.5736	22.5736	22.5736	21.924	22.1814	22.4303	22.6392	23.2246	23.3021	23.3182	23.2916	23.2494	23.2122	23.1866	23.1681	23.1517	23.1279	23.0908	23.0397	23.1222
67	GAB	523.324	523.184	523.184	523.19	523.196	523.203	523.21	523.213	523.216	523.203	523.204	523.21	523.218	523.22	523.224	523.23	523.274	523.294	523.317	523.32	523.328	523.336	523.344	523.354	523.369	523.393	523.423	523.438	523.454	523.472	523.491	523.51	523.527	523.54	523.55	523.56	523.57	523.579	523.592	523.606	523.619	523.626	523.63	523.636	523.643	523.651	523.659	523.671
68	GBR	278.06	274.631	275.175	274.85	275.07	276.163	276.808	276.083	274.887	274.088	274.097	274.585	276.968	280.144	282.304	280.962	279.397	270.474	270.749	271.846	271.374	270.729	271.72	272.566	272.753	272.775	284.838	285.806	287.201	289.346	290.517	289.977	290.989	290.781	290.429	289.738	288.975	288.899	290.321	290.286	287.313	280.744	279.378	279.815	279.991	279.973	279.181	277.954
69	GEO	199.262	199.075	200.034	200.761	200.167	199.991	200.959	201.655	201.813	201.796	201.129	202.028	202.673	202.833	203.297	203.759	203.712	203.615	203.963	204.179	204.37	204.302	204.466	204.661	205.105	205.196	205.156	205.407	204.981	205.156	204.929	204.397	199.323	196.677	195.191	194.711	194.64	194.635	194.508	194.739	195.439	195.829	196.11	196.364	196.627	196.207	196.27	195.256
70	GHA	185.399	181.176	181.474	181.716	182.28	182.579	182.692	183.011	183.238	183.518	183.626	183.702	184.216	183.968	184.579	184.746	184.872	184.901	185.003	184.933	185.155	185.399	185.593	185.734	185.84	186.176	186.143	186.749	186.95	187.562	187.377	187.708	187.68	187.895	188.117	188.102	188.821	189.29	189.582	190.054	190.433	190.739	191.095	191.676	191.993	192.588	192.907	193.398
71	GIB	0	0	0	0	0	0	0	0	0	0	0	0	0	0	0	0	0	0	0	0	0	0	0	0	0	0	0	0	0	0	0	0	0	0	0	0	0	0	0	0	0	0	0	0	0	0	0	0
72	GIN	571.738	568.688	568.818	568.941	569.067	569.196	569.324	569.22	569.24	569.124	569.144	569.133	569.18	569.41	569.553	569.682	569.724	569.743	569.757	569.779	569.81	569.844	569.886	569.939	569.984	569.534	568.501	569.156	569.691	570.1	570.32	570.721	571.161	571.635	572.224	572.763	573.16	573.566	573.973	574.395	574.952	575.448	575.975	576.528	577.114	577.737	578.4	579.106
73	GMB	395.416	384.775	385.35	385.697	386.201	386.731	387.527	388.077	388.937	389.7	390.675	391.464	392.208	392.685	393.153	393.62	393.975	394.323	394.629	394.924	395.24	395.575	395.93	396.113	395.926	397.331	397.938	398.769	398.934	399.53	398.744	400.771	400.783	400.799	400.829	400.872	400.933	401.011	401.106	401.219	401.358	401.845	403.261	408.635	409.39	410.067	410.798	411.701
74	GNB	325.883	321.676	321.685	321.697	321.711	321.728	321.747	321.768	321.792	321.816	321.841	322.026	322.192	322.378	322.546	322.731	322.952	323.173	323.415	323.638	323.849	324.051	324.241	324.42	324.599	324.768	324.994	325.351	325.749	326.298	326.574	326.714	327.132	327.494	327.798	328.073	328.384	328.7	329.02	329.346	329.546	329.679	329.734	329.931	329.989	331.288	332.047	332.871
75	GNQ	349.742	349.65	349.647	349.644	349.642	349.668	349.7	349.728	349.738	349.753	349.76	349.756	349.741	349.719	349.699	349.687	349.647	349.638	349.625	349.633	349.65	349.687	349.735	349.794	349.85	349.9	349.94	349.976	350.006	350.037	350.069	350.105	350.142	350.181	350.22	350.26	350.301	350.344	350.387	350.433	350.479	350.527	350.573	350.621	350.67	350.719	350.769	350.82
76	GRC	197.137	199.227	198.357	197.692	196.643	195.504	194.964	195.247	195.605	194.989	194.862	194.476	195.076	195.924	197.887	197.781	198.083	197.871	197.056	196.836	196.857	197.236	196.961	197.093	197.199	197.324	197.679	197.359	198.672	198.878	198.864	198.635	198.684	198.648	198.725	198.986	199.385	199.576	199.674	199.863	200.006	200.207	199.471	200.247	200.213	199.765	199.658	199.776
77	GRD	40.068	36.9811	36.0816	38.9737	39.2951	40.5162	41.1473	40.4019	40.6801	39.5549	39.8974	40.6399	38.2229	38.3918	37.4019	34.7845	38.7935	41.3345	44.522	45.144	46.2131	47.9571	48.2932	47.8915	47.0822	45.8139	44.0612	42.409	41.5235	41.1879	40.9812	40.8506	40.8431	40.9782	41.1141	41.1216	41.1926	41.2588	41.2942	41.3668	41.2209	41.4344	41.4881	41.757	41.8148	41.874	41.938	42.3184
78	GRL	1.98992	1.98694	1.9914	1.99448	1.99602	1.99889	2.00125	2.00538	1.9917	1.9969	1.99741	1.99808	1.9993	1.98967	1.99017	1.98938	1.98913	1.98552	1.98754	1.98815	1.98958	1.99184	1.99226	1.99166	1.99087	1.99088	1.99094	1.9912	1.99134	1.99158	1.99172	1.9917	1.992	1.99198	1.99204	1.99211	1.99213	1.98768	1.98769	1.98769	1.9929	1.99435	1.99545	1.99565	1.99552	1.99553	1.9955	1.99576
79	GTM	415.085	411.031	411.525	411.624	411.789	412.178	411.7	411.609	412.176	412.366	412.752	413.473	414.322	414.331	413.751	413.593	412.568	413.582	413.966	414.428	416.185	416.511	416.038	417.312	417.05	417.361	417.273	417.199	417.711	417.649	417.847	418.27	419.17	419.988	419.717	419.821	420.008	420.183	420.112	420.915	420.912	421.531	422.09	421.426	422.479	423.252	423.886	425.06
80	GUM	11.0914	15.1316	14.1902	16.6433	15.5991	16.1847	16.924	17.639	18.3784	18.304	17.5956	16.2525	16.1801	16.2452	15.2388	15.2774	14.7781	14.9092	15.1381	15.3976	15.2791	15.5009	15.4203	16.1212	16.4284	16.5752	16.8726	17.2129	17.7516	17.6544	17.3483	17.7388	18.1617	18.5692	18.9507	19.3028	19.626	19.9242	20.1799	20.4089	20.5997	20.7543	20.8853	20.9596	21.0223	21.0488	21.058	21.0776
81	GUY	591.911	591.797	591.916	591.938	592.07	592.241	592.29	592.202	592.213	592.146	592.094	592.098	592.111	592.138	592.16	592.185	592.16	592.12	592.089	591.877	591.965	591.948	591.97	591.958	591.851	591.829	591.826	591.848	591.883	591.906	591.939	592.012	592.038	592.015	591.991	591.968	591.944	591.921	591.91	591.886	591.863	591.851	591.827	591.827	591.827	591.827	591.827	591.837
82	HND	348.91	345.756	345.893	346.019	346.144	346.272	346.388	346.542	346.685	346.828	346.974	347.116	347.273	347.409	348.155	348.334	348.497	348.667	348.895	349.113	349.448	349.664	349.891	352.035	352.879	352.782	352.664	352.556	352.441	352.227	352.316	352.24	352.056	350.827	351.848	351.12	351.277	351.054	350.596	349.614	349.995	350.459	351.41	353.115	353.417	353.722	353.58	353.867
83	HRV	234.375	238.286	238.829	237.508	237.075	237.093	237.806	238.36	238.412	237.461	236.77	236.904	236.694	236.528	237.092	237.642	237.256	236.845	236.935	236.735	236.63	236.761	236.784	236.701	236.755	236.695	236.469	236.584	236.223	235.731	235.671	235.026	232.367	232.519	231.561	231.327	230.704	230.834	230.593	230.93	230.848	231.074	231.129	231.41	232.415	232.975	233.037	232.97
84	HTI	44.0192	33.0952	33.5682	34.2007	34.8836	35.7559	36.1841	37.0335	37.9125	38.3125	39.6566	40.9424	41.7325	41.5702	40.0215	39.7891	40.1453	40.8108	40.5175	41.2942	43.1698	45.4165	47.6329	48.9763	50.3369	50.7032	50.1524	49.5621	48.9889	48.3983	46.8775	49.1752	54.1004	52.8312	52.8943	53.5487	55.0192	57.7366	60.0078	60.377	66.0474	66.5953	67.1595	67.6206	67.6538	68.173	68.2583	68.6249
85	HUN	277.522	264.585	265.364	264.956	265.781	266.738	266.291	266.899	267.695	266.59	265.645	265.002	263.136	263.027	263.027	263.918	263.15	264.073	265.295	266.543	306.503	303.458	304.211	302.761	303.972	299.597	296.432	293.774	290.498	291.423	291.831	285.334	285.099	280.45	278.298	278.851	280.484	275.95	276.526	279.627	279.727	277.597	277.441	277.387	277.647	277.746	277.586	276.785
86	IDN	720.336	718.965	719.022	719.113	719.207	719.609	719.605	719.471	720.259	719.669	719.586	719.783	719.891	719.877	720.005	720.06	720.237	720.424	720.645	720.823	720.986	721.161	721.338	722.499	722.584	722.967	723.381	723.432	723.68	723.953	724.235	724.453	724.812	724.684	725.167	725.419	725.76	725.911	725.722	725.542	725.54	725.646	725.862	725.809	725.947	726.103	726.425	726.883
87	IMN	5.86264	5.85199	5.87946	5.94106	6.02929	6.13761	6.26626	6.41379	6.5704	6.7235	6.86364	6.98455	7.08766	7.18001	7.27344	7.37546	7.49153	7.61667	7.73576	7.82798	7.87978	7.8822	7.84456	7.79458	7.77074	7.79966	7.89394	8.04208	8.21793	8.38289	8.5096	8.58839	8.6299	8.65169	8.68073	8.7358	8.8227	8.9338	9.05918	9.18336	9.29555	9.39261	9.47854	9.55805	9.63805	9.72386	9.81644	9.91375
88	IND	558.247	548.041	548.096	548.357	549.066	549.547	550.073	550.479	550.896	551.325	551.812	552.254	552.736	553.352	553.981	554.599	555.312	555.91	557.043	558.326	559.645	560.951	562.76	563.792	564.696	565.527	566.602	567.513	568.443	569.335	570.256	571.189	572.224	572.821	573.426	574.037	574.669	575.139	575.426	575.72	576.03	576.337	576.65	576.965	578.599	580.26	581.948	583.663
89	IRL	244.994	228.186	228.319	229.073	229.775	231.215	234.369	234.472	233.39	233.364	234.234	235.762	236.716	239.825	243.351	243.564	241.314	241.117	241.239	240.115	240.236	237.649	237.576	238.376	239.348	240.482	240.877	241.063	242.901	245.74	250.234	251.777	252.711	254.013	253.926	253.967	253.519	254.467	256.958	257.476	257.306	256.571	255.372	255.546	262.341	260.884	259.062	256.064
90	IRN	202.261	199.496	199.817	199.101	199.078	199.106	198.966	199.256	199.393	199.317	199.366	199.425	199.359	199.454	199.652	199.633	200.05	200.411	200.97	200.951	200.93	201.233	201.244	201.779	202.385	202.996	203.764	203.469	203.444	204.829	204.819	204.671	205.028	206.053	206.296	206.509	206.696	206.919	207.154	207.069	207.192	207.33	206.753	206.772	206.926	207.19	207.267	207.309
91	IRQ	271.918	272.68	272.739	272.829	272.965	273.16	273.82	274.106	274.852	274.927	275.279	274.748	274.204	273.701	273.286	273.153	273.207	273.544	273.481	273.572	274.318	274.69	274.137	274.068	273.622	272.891	273.089	273.168	273.275	273.268	273.647	270.738	272.155	273.737	272.991	272.339	271.228	272.229	272.545	272.156	272.763	272.242	272.442	272.526	271.683	272.045	272.245	273.216
92	ISL	141.236	141.619	141.624	141.505	141.419	141.494	141.691	141.67	141.618	141.598	141.513	141.409	141.559	141.69	141.743	141.782	141.751	141.772	141.842	141.832	141.587	141.675	141.493	141.454	141.484	141.475	141.391	141.264	141.189	141.14	141.129	141.058	140.994	140.988	141.003	140.916	140.938	140.971	141.007	141.007	140.94	140.95	140.926	140.906	140.882	140.892	140.912	140.925
93	ISR	258.487	255.137	255.553	256.161	255.862	256.129	256.078	256.655	257.23	257.597	257.809	257.779	258.043	259.028	259.896	260.777	261.221	261.741	262.317	262.65	262.79	262.522	263.112	263.462	264.153	264.405	264.588	265.502	266.886	267.516	267.497	268.131	268.931	269.321	270.318	270.743	271.194	271.486	271.977	272.622	273.349	273.871	273.532	274.323	274.767	275.595	277.296	277.274
94	ITA	199.75	201.972	201.367	200.673	199.802	200.952	201.486	201.993	202.25	203.114	202.445	200.882	200.609	200.839	200.418	200.316	200.981	201.782	201.644	202.161	202.467	202.716	202.694	202.036	204.688	204.939	204.856	204.878	204.861	204.866	204.399	203.39	203.081	202.239	202.016	201.622	201.865	201.873	201.846	201.74	201.924	196.333	198.841	198.339	198.321	198.191	197.986	198.097
95	JAM	35.7841	35.6798	35.8771	34.879	33.8334	34.1137	34.4745	35.5443	34.1047	33.8724	34.1891	33.8135	33.4888	33.791	34.0727	34.9478	35.4851	35.9132	35.6556	36.0765	37.2812	36.9427	38.5394	40.9004	42.323	41.3249	43.3274	43.5911	42.6839	42.5938	44.3591	46.219	48.2724	48.4328	47.5954	48.1954	46.9313	46.1376	46.2801	46.3888	46.484	46.5836	46.5919	48.1071	46.0849	45.3767	37.9268	36.7269
96	JOR	235.642	232.791	233.603	233.831	234.295	235.162	235.687	233.549	233.703	234.3	233.363	233.495	233.738	234.418	234.06	234.2	233.498	234.087	234.387	235.128	234.625	235.493	235.491	235.151	235.141	235.887	235.202	236.092	236.472	237.141	237.675	239.361	241.679	242.421	240.743	240.995	241.47	240.88	240.074	239.204	239.89	238.684	239.053	239.166	239.304	240.383	240.601	241.762
97	JPN	237.204	236.591	236.907	237.162	237.2	236.994	236.756	236.994	237.332	238.118	238.512	238.822	239.013	239.189	239.661	239.938	240.176	240.651	241.054	241.461	241.782	242.129	242.406	242.704	242.971	243.136	243.336	243.389	243.469	243.579	243.756	243.946	244.12	244.217	244.238	244.197	244.108	244.044	244.047	244.015	243.95	243.916	244.005	244	243.943	243.832	243.829	243.874
98	KAZ	141.533	141.488	141.704	141.867	141.728	141.684	141.902	142.058	142.092	142.085	141.963	142.164	142.272	142.306	142.408	142.511	142.497	142.472	142.549	142.595	142.634	142.615	142.648	142.687	142.785	142.801	142.787	142.841	142.738	142.781	142.732	142.606	142.871	142.943	142.873	141.82	141.091	140.287	139.776	139.628	139.646	139.695	139.773	139.895	140.043	140.212	140.343	140.474
99	KEN	401.029	392.555	392.643	392.27	392.998	393.13	393.415	393.486	393.452	393.236	393.907	394.185	394.426	394.535	394.656	394.845	394.803	395.674	397.414	398.917	397.878	397.815	399.189	401.043	401.121	401.223	401.361	400.867	403.337	404.665	405.134	404.583	404.656	404.758	404.739	404.637	403.313	403.541	403.199	405.386	404.458	404.963	406.264	406.465	408.186	408.789	405.605	420.173
100	KGZ	97.8931	97.7382	98.4441	98.9773	98.5186	98.3743	99.0975	99.6203	99.7405	99.7257	99.33	99.9972	100.359	100.474	100.82	101.167	101.132	101.06	101.324	101.485	101.623	101.568	101.688	101.832	102.165	102.228	102.193	102.38	102.05	102.203	102.061	101.661	101.291	100.175	98.3252	95.2817	94.2023	93.4992	93.7175	93.8093	93.8855	93.9325	93.9339	94.0248	93.9644	94.1903	94.4404	94.774
101	KHM	656.943	654.352	654.734	655.026	654.58	654.844	655.618	657.246	658.025	658.572	658.372	657.99	657.643	657.261	656.747	655.309	653.512	652.845	652.54	652.053	652.193	652.726	653.721	654.364	655.148	655.657	656.229	656.823	657.197	657.995	658.32	658.719	659.648	660.06	660.37	660.846	660.854	661.24	660.729	661.131	661.801	661.364	661.613	661.994	662.216	662.814	663.498	663.746
102	KIR	3.76561	3.81518	3.90472	3.99501	4.14672	4.23454	4.28206	4.36545	4.44632	4.5242	4.59901	4.67051	4.73896	4.8056	4.8718	4.93885	5.00795	5.07909	5.15142	5.22341	5.29421	5.36214	5.42873	5.50053	5.58646	5.69198	5.82093	5.96229	6.11448	6.25958	6.38912	6.49403	6.58567	6.66658	6.74767	6.83735	6.94989	7.05915	7.17549	7.29583	7.44268	7.57382	7.7294	7.86132	8.00697	8.16377	8.33037	8.50804
103	KNA	37.4999	35.1126	34.4853	34.1826	34.0737	33.8503	33.6198	33.2664	33.1024	32.8208	32.6635	32.4349	32.4402	32.3577	32.405	32.212	32.2044	32.0507	31.9753	31.7767	42.8118	42.5594	42.6023	42.6439	42.4793	42.5063	42.4221	42.4601	41.9934	41.1979	40.339	40.1029	39.9495	39.6469	39.7091	39.3284	41.3989	41.5595	43.0136	44.4791	46.4325	46.4138	46.6045	46.8025	46.9996	48.1883	37.2021	38.8929
104	KOR	223.963	198.461	200.111	201.176	201.339	201.56	201.941	202.182	202.362	202.859	203.792	204.122	205.144	206.614	208.754	226.294	224.805	225.271	228.699	230.406	229.37	227.354	229.626	232.665	234.742	233.095	233.867	235.878	241.155	243.012	241.802	246.082	251.218	250.451	251.018	256.4	261.43	258.496	251.703	250.16	251.505	257.45	250.373	264.275	261.881	258.825	257.009	254.868
105	KSV	304.231	304.351	304.528	304.706	304.883	305.061	305.238	305.422	305.599	305.777	305.954	306.132	306.328	306.518	306.714	306.905	307.101	307.291	307.481	307.678	307.868	308.064	308.254	308.457	308.666	308.888	309.11	309.338	309.579	309.807	310.028	310.257	310.472	310.681	310.884	311.087	311.277	311.448	310.687	309.395	309.002	309.009	309.017	309.024	309.031	309.039	309.126	309.214
106	KWT	124.665	120.427	120.611	120.859	121.119	121.384	121.65	121.921	122.195	122.637	122.764	123.066	123.432	123.76	124.201	124.615	125.12	125.747	127.523	130.379	130.342	128.592	127.641	127.952	129.339	130.635	128.8	130.204	130.442	130.938	129.985	126.274	125.303	126.915	127.899	129.642	131.151	131.943	132.392	133.874	135.992	136.118	138.943	139.965	139.956	139.93	139.738	139.243
107	LAO	491.44	488.983	489.086	489.234	489.49	489.695	489.968	490.291	490.243	490.204	490.134	490.066	489.998	489.929	489.918	489.924	489.834	489.986	490.167	490.29	490.679	490.764	490.871	490.977	491.193	491.407	491.572	491.851	492.043	492.183	492.408	492.618	492.925	493.055	493.32	493.562	493.737	493.894	493.339	492.881	493.316	493.524	493.658	493.792	493.966	493.934	494.131	494.331
108	LBN	315.716	313.589	314.857	315.752	316.208	316.639	316.842	316.088	314.483	314.915	316.835	317.06	317.395	317.674	317.892	313.995	311.78	310.008	316.427	316.334	317.102	317.052	317.091	317.939	318.555	319.069	319.643	321.543	321.659	320.218	321.266	323.097	324.391	325.491	326.161	325.65	328.044	326.888	327.931	328.438	328.201	328.054	328.962	330.512	331.675	334.409	335.028	333.012
109	LBR	422.674	422.186	422.228	422.27	422.312	422.356	422.401	422.447	422.493	422.534	422.578	422.632	422.682	422.734	422.782	422.835	422.888	422.941	422.999	423.059	423.144	423.234	423.327	423.428	423.472	423.503	423.515	423.515	423.503	423.449	423.376	423.317	423.289	423.265	423.273	423.311	423.384	423.487	423.607	423.72	423.815	423.881	423.926	423.959	423.997	424.049	424.19	424.35
110	LBY	168.149	167.661	167.673	167.685	167.696	167.708	167.718	167.747	167.747	167.782	167.805	167.812	167.813	167.918	168.005	168.185	168.245	168.12	168.16	168.343	168.353	168.179	168.362	168.342	168.292	168.317	168.25	168.197	168.21	168.292	168.339	168.334	168.323	168.309	168.313	168.331	168.388	168.35	168.462	168.35	168.213	168.268	168.291	168.386	168.485	168.556	168.664	168.736
111	LCA	26.925	22.7523	23.4324	24.0306	25.1617	25.3588	25.7023	25.7799	25.6917	25.6395	25.1183	25.3652	25.4503	26.0289	25.8634	26.1032	26.8062	27.634	28.4966	29.3979	30.3232	31.2707	32.2537	33.2784	34.3579	34.6042	34.9497	35.3763	35.7287	36.0723	36.3971	36.2974	36.2521	36.1577	36.0227	35.861	35.8253	36.0844	36.3176	36.5423	34.6883	34.8821	35.3111	35.2921	35.8432	36.0608	35.1321	34.7929
112	LIE	32.4399	32.0176	31.5298	31.3873	31.1991	31.4257	32.082	32.7418	32.5509	32.179	31.8451	31.5506	31.405	32.0361	32.7185	33.7262	34.5173	35.531	35.4416	36.414	37.2794	36.412	35.8824	37.4786	38.4306	39.3465	38.9316	39.345	38.1244	38.8441	39.8406	38.5209	38.9116	37.8182	38.465	38.7937	40.5855	39.8109	39.5139	38.0879	38.1882	38.1936	38.7763	39.0679	40.0712	41.187	41.9617	43.1579
113	LKA	550.771	551.899	551.002	553.594	557.332	558.515	555.744	554.757	555.228	554.627	554.776	555.141	555.454	555.796	556.54	557.354	558.188	557.486	556.355	557.577	558.163	559.39	559.42	559.936	560.817	561.557	561.995	562.523	562.278	562.832	562.58	559.2	560.785	561.575	561.82	561.881	561.369	560.766	554.543	554.942	554.452	554.055	553.314	553.982	554.582	555.006	555.247	555.68
114	LSO	280.516	275.598	278.293	277.756	276.57	279.967	277.207	280.078	278.448	280.963	284.302	283.471	282.936	282.13	282.958	283.212	282.321	277.375	276.432	277.605	280.026	280.872	283.008	281.766	281.592	283.833	283.416	288.739	288.396	286.142	282.528	282.773	284.279	283.24	283.182	281.222	279.029	278.895	275.021	285.663	284.209	284.324	282.161	281.978	281.607	284.046	282.765	282.8
115	LTU	185.049	184.917	185.624	186.156	185.718	185.589	186.308	186.83	186.957	186.946	186.571	187.245	187.613	187.737	188.083	188.429	188.4	188.335	188.599	188.753	188.883	188.827	188.945	189.089	189.418	189.488	189.464	189.66	189.353	189.503	189.351	188.942	193.094	188.864	186.228	184.338	183.597	183.43	183.125	182.323	181.997	180.745	180.797	181.023	181.276	181.089	181.131	181.441
116	LUX	195.173	195.173	195.173	195.173	195.173	195.173	195.173	195.173	195.173	195.173	195.173	195.173	195.173	195.173	195.173	195.173	195.173	195.173	195.173	195.173	195.173	195.173	195.173	195.173	195.173	195.173	195.173	195.173	195.173	195.173	195.173	195.173	195.173	195.173	195.173	195.173	195.173	195.173	195.173	195.173	195.981	196.356	194.955	193.704	193.324	193.319	193.004	194.706
117	LVA	182.685	182.626	183.001	183.289	183.074	183.014	183.385	183.655	183.725	183.725	183.53	183.876	184.069	184.137	184.323	184.507	184.494	184.461	184.597	184.676	184.741	184.709	184.77	184.845	185.017	185.054	185.045	185.155	185.003	185.08	184.989	184.761	189.384	187.219	183.099	181.94	181.768	181.424	181.078	180.674	180.179	180.058	180.191	180.217	180.146	180.054	180.155	180.064
118	MAF	5.42623	5.64688	5.79017	5.9043	6.02097	6.1389	6.25937	6.38238	6.5447	6.72477	6.91118	7.10267	7.29922	7.50085	7.70755	7.97766	8.28074	8.59523	8.92113	9.26098	9.61225	9.97746	10.9945	13.3747	16.2191	19.5187	23.2533	27.4266	31.5416	35.0961	38.0889	40.3524	41.7106	42.1493	41.9718	41.4823	40.7088	39.6968	38.4972	37.1619	35.9939	35.2305	34.8095	34.6992	34.8907	35.3878	36.032	36.6546
119	MAR	236.722	236.095	233.908	233.747	234.649	235.85	236.723	237.669	238.649	239.976	240.477	241.123	239.958	239.617	239.193	238.748	238.009	237.771	238.262	237.61	239.421	238.559	234.171	235.852	234.93	236.123	237.817	239.389	237.21	238.177	238.17	237.554	237.391	235.616	236.501	236.613	237.67	238.389	238.285	239.166	239.843	239.876	239.443	239.751	240.034	239.961	240.247	240.095
120	MCO	774.495	786.843	794.776	799.157	801.502	803.089	803.813	803.572	803.537	805.331	810.022	818.231	829.614	842.997	856.621	869.245	880.283	890.217	899.771	910.292	922.536	936.989	952.993	969.17	983.519	994.626	1001.94	1006.11	1008.49	1011.08	1015.39	1021.87	1030.08	1039.53	1049.37	1058.92	1068.27	1077.61	1087.1	1096.69	1106.55	1116.32	1126.11	1136.87	1149.95	1166.12	1185.99	1208.82
121	MDA	234.895	234.705	236.046	237.071	236.305	236.101	237.448	238.429	238.68	238.692	238.026	239.276	239.974	240.228	240.89	241.545	241.508	241.394	241.886	242.19	242.459	242.385	242.626	242.91	243.532	243.67	243.626	243.976	243.392	243.654	243.379	242.632	242.88	242.324	242.073	240.909	238.23	236.503	233.978	231.626	230.396	229.111	229.378	229.496	228.79	228.182	227.937	227.912
122	MDG	370.945	369.159	369.651	369.708	369.784	370.093	370.909	371.057	371.242	370.927	370.417	369.792	370.024	370.239	370.517	370.649	370.803	370.799	371.734	371.642	372.009	372.219	372.281	372.108	372.169	372.08	372.123	372.199	372.269	372.269	372.337	372.407	372.478	372.552	372.626	372.705	372.714	372.744	372.752	372.769	372.755	371.496	370.761	371.039	371.215	372.426	372.574	372.723
123	MDV	20.6668	21.2306	21.8243	22.433	23.0357	23.6212	24.1781	24.7169	25.2717	25.8903	26.6059	27.4365	28.3694	29.3685	30.3815	31.373	32.3268	33.2611	34.2159	35.2479	36.3969	37.6736	39.0595	40.5305	42.0496	43.5873	45.1353	46.6934	48.2509	49.7964	50.1291	52.1987	53.8083	55.6479	56.3377	58.6373	60.2469	60.7068	62.3165	64.386	65.7657	67.1454	68.2952	69.9048	71.7444	73.814	76.5734	80.2525
124	MEX	430.821	427.642	427.853	427.976	428.224	428.508	428.923	429.168	429.326	429.535	429.807	429.679	429.857	429.91	430.224	430.623	430.998	431.23	431.398	431.545	432.008	432.45	432.756	432.864	432.949	433.428	433.533	433.312	433.318	433.914	433.682	433.699	433.464	433.617	433.587	433.494	433.256	433.639	433.742	433.551	433.689	433.782	434.081	434.165	434.176	434.179	434.294	434.44
125	MHL	19.8241	19.8241	19.8241	19.8241	19.8241	19.8241	19.8241	19.8241	19.8241	19.8241	19.8241	19.8241	19.8241	19.8241	19.8241	19.8241	19.8241	19.8241	19.8241	19.8241	19.8241	19.8241	19.8241	19.8241	19.8241	19.8241	19.8241	19.8241	19.8241	19.8241	19.8241	18.5803	18.9257	19.1824	19.3836	19.5534	19.6979	19.8129	19.8991	19.9581	19.9907	19.9995	19.9907	19.9731	19.9574	19.9512	19.9597	19.9811
126	MKD	376.298	385.343	386.572	383.473	382.445	382.472	384.123	385.41	385.534	383.327	381.714	382.006	381.498	381.09	382.389	383.669	382.786	381.895	382.107	381.667	381.432	381.726	381.738	381.508	381.595	381.416	380.85	381.082	380.206	379.036	378.853	378.097	379.029	379.95	380.826	380.875	379.457	375.169	373.393	370.06	370.493	370.031	369.755	369.827	371.445	369.544	369.781	366.249
127	MLI	276.938	274.789	274.934	275.144	275.394	275.644	275.71	275.824	275.834	276.179	276.154	276.206	275.594	275.168	274.979	275.35	275.55	275.654	275.988	276.236	276.767	276.895	277.026	276.395	275.916	275.591	275.746	275.838	275.986	276.136	276.334	276.135	276.174	276.226	276.292	276.474	276.591	276.721	277.003	277.318	277.624	277.967	278.23	278.519	278.831	278.977	279.344	279.886
128	MLT	113.224	114.601	113.332	110.869	111.832	107.439	108.005	106.801	104.682	101.537	99.2746	98.9431	96.4429	97.0003	95.9076	98.4235	103.386	103.271	100.417	99.1903	99.6158	95.3073	98.2647	102.334	106.229	108.399	113.182	117.104	119.748	123.403	133.059	135.895	137.268	137.665	136.407	134.675	137.133	137.445	133.976	135.308	131.013	131.611	131.57	134.23	135.225	138.039	139.505	136.878
129	MMR	545.255	540.674	540.742	541.143	541.649	541.996	541.859	542.151	542.548	542.715	542.924	543.15	543.377	543.586	543.644	543.834	544.021	544.246	544.547	544.954	545.294	545.751	546.155	546.456	546.725	547.06	547.163	547.383	547.648	546.747	546.945	547.07	547.27	547.423	547.561	547.833	548.175	548.43	548.692	549.007	549.315	549.645	550.023	550.287	550.584	550.883	551.256	551.67
130	MNE	208.813	213.344	213.987	212.471	211.972	211.977	212.766	213.352	213.351	212.197	211.358	211.494	211.252	211.073	211.742	212.393	211.953	211.5	211.593	211.364	211.247	211.404	211.43	211.339	211.403	211.326	211.047	211.157	210.711	210.123	210.035	209.673	208.936	209.123	208.286	208.991	208.839	208.553	208.226	207.712	205.76	205.261	204.962	205.121	205.253	204.856	206.099	205.513
131	MNG	65.0428	64.1963	63.8088	63.9275	64.1673	64.2478	64.4106	64.2345	64.2096	63.9688	64.0721	64.2598	64.2996	64.3717	64.4583	64.5875	64.6062	64.5137	64.4138	64.5995	64.639	64.5672	64.6402	64.7149	64.5449	64.4016	64.3939	64.4268	64.4495	64.5031	64.7495	64.9507	64.9045	64.9444	64.8531	65.1083	65.3852	65.5026	65.8027	66.0357	66.1416	65.5901	64.8551	64.7249	64.7363	65.4926	66.1689	67.0016
132	MNP	8.89635	8.89635	8.89635	8.89635	8.89635	8.89635	8.89635	8.89635	8.89635	8.89635	8.89635	8.89635	8.89635	8.89635	8.89635	8.89635	8.89635	8.89635	8.89635	8.89635	8.89635	8.89635	8.89635	8.89635	8.89635	8.89635	8.89635	8.89635	8.89635	8.89635	8.89635	7.00633	7.41274	7.8163	8.22076	8.62582	9.03524	9.4388	9.80397	10.0885	10.2629	10.3203	10.2726	10.1321	9.91929	9.6537	9.33322	8.9667
133	MOZ	368.075	367.427	367.477	367.495	367.546	367.6	367.636	367.64	367.698	367.736	367.795	367.888	367.857	367.93	367.985	367.972	367.894	367.94	367.984	368.02	368.061	368.102	368.083	368.062	368.108	368.184	368.124	368.134	368.218	368.275	368.356	368.511	368.67	368.81	368.91	369.016	369.184	369.256	369.387	369.451	369.6	369.589	369.693	369.781	369.926	370.178	369.888	370.184
134	MRT	195.836	195.38	195.42	195.476	195.516	195.58	195.638	195.733	195.809	195.471	195.529	195.389	195.183	195.16	194.819	194.883	195.019	195.126	195.213	195.237	195.323	195.475	195.505	195.144	194.985	195.149	195.199	195.246	195.35	195.465	195.585	195.683	195.517	195.589	195.543	195.556	195.909	196.069	196.295	196.608	196.763	196.925	197.07	197.11	197.153	197.18	197.19	197.042
135	MUS	37.5385	41.7607	42.3107	43.0538	45.2873	45.6003	45.319	46.0864	46.5794	47.3532	48.0846	48.0987	48.493	48.0542	46.6565	45.8377	46.2983	47.4205	45.6503	47.3011	49.4848	48.8631	49.1683	49.116	50.3313	52.1972	53.7405	54.5819	55.0489	55.5194	54.8346	54.9856	54.6766	55.2455	55.235	55.4124	55.704	55.4011	56.6004	58.0268	56.3349	52.4377	50.5012	50.7546	49.1409	47.9117	47.7738	47.9941
136	MWI	406.133	402.666	402.663	402.693	402.877	402.988	403.046	403.527	403.711	403.78	403.844	403.975	404.269	404.387	404.896	405.111	405.544	405.897	406.045	406.067	406.185	406.759	407.053	407.096	407.597	408.278	408.436	409.023	408.432	408.571	408.671	408.677	408.929	408.888	408.483	408.506	409.199	409.507	410.27	410.122	411.047	411.121	411.285	411.688	412.433	412.635	413.628	415.025
137	MYS	565.892	565.576	565.649	565.726	565.809	565.86	565.925	565.972	565.94	565.996	566.094	566.157	566.21	566.251	566.39	566.53	566.628	566.731	566.866	566.93	567.062	567.14	567.204	567.293	567.433	567.517	567.553	567.79	567.859	568.038	568.183	568.379	568.527	568.575	568.679	568.733	568.751	568.832	568.982	569.013	569.138	569.25	569.334	569.452	569.629	569.721	569.909	570.16
138	NAM	280.39	280.184	280.383	280.482	280.5	280.522	280.551	280.534	280.571	280.607	280.644	280.681	280.717	280.752	280.944	280.475	280.241	280.724	280.718	280.832	281.016	280.332	279.971	279.822	279.951	279.962	280.116	280.054	280.208	280.354	280.452	280.562	280.372	280.185	280.171	280.105	280.068	280.19	280.152	280.241	280.5	280.421	280.556	280.612	280.475	281.025	280.556	280.501
139	NCL	3.6356	3.3157	3.35895	3.60357	3.26394	3.50161	3.74597	3.84175	3.93202	4.0342	4.03394	4.09565	3.95271	4.11516	3.82754	3.9489	3.95238	3.95937	4.2407	4.09989	3.78377	3.79507	3.5756	4.25003	4.26689	4.30915	4.40114	4.55151	4.72895	4.32065	4.31855	4.48495	4.49335	4.33362	4.15093	4.07813	4.06873	4.06935	4.06998	4.08293	4.09612	4.09759	4.13639	4.14007	4.15854	3.86244	3.51174	3.61221
140	NER	218.159	216.097	216.259	216.334	216.58	216.775	216.92	217.059	217.221	217.253	217.414	217.528	217.644	216.565	216.62	216.849	217.141	217.443	217.609	217.799	217.991	218.201	218.413	218.647	217.009	216.326	216.455	216.595	216.742	216.896	217.058	217.227	217.406	217.593	217.789	217.996	218.212	218.439	218.677	218.926	219.204	219.478	219.75	220.052	220.373	220.702	221.05	221.417
141	NGA	498.107	484.501	484.804	485.143	485.501	485.852	486.215	486.618	487.069	487.584	488.046	488.543	489.109	489.74	490.284	490.87	491.636	492.304	493.018	493.731	494.398	494.969	495.663	496.321	496.926	497.573	498.516	499.238	500.025	500.892	501.17	501.579	502.059	503.03	504.132	505.265	506.363	507.84	509.189	510.673	512.034	513.644	514.37	515.075	516.102	516.971	517.828	518.709
142	NIC	659.065	654.301	654.61	654.931	655.266	655.604	656.08	656.482	657.061	657.658	658.252	657.377	657.403	657.826	658.542	658.977	659.436	659.921	660.027	659.05	658.059	658.314	658.583	657.58	658.572	658.721	657.731	656.875	657.974	660.615	662.249	659.488	660.732	662.261	662.418	660.473	660.116	661.165	660.752	662.603	663.002	663.143	663.383	664.023	663.66	664.098	664.537	664.576
143	NLD	391.926	376.478	379.37	378.023	376.719	379.709	383.175	384.203	385.803	380.797	381.542	379.117	382.88	388.009	395.937	397.093	397.036	396.154	398.748	400.9	406.287	405.69	406.109	409.017	410.626	408.225	407.621	405.982	402.053	406.344	410.437	413.134	412.142	410.531	408.811	407.76	406.3	403.772	401.604	401.305	399.123	398.959	395.74	394.619	395.227	396.504	396.047	396.591
144	NOR	142.365	142.473	142.454	142.419	142.44	142.418	142.465	142.392	142.335	142.247	142.131	142.077	142.064	142.111	142.089	142.039	142.069	142.176	142.231	142.324	142.375	142.522	142.567	142.573	142.607	142.638	142.591	142.507	142.468	142.476	142.5	142.533	142.648	142.596	142.695	142.764	142.799	142.748	142.747	142.714	142.674	142.726	142.708	142.725	142.704	142.67	142.624	142.548
145	NPL	272.618	259.29	259.704	260.289	260.498	260.817	260.901	261.676	262.367	263.045	263.674	264.435	265.331	265.938	266.816	267.947	268.995	270.13	271.089	271.848	273.34	273.702	273.616	273.973	274.013	273.923	274.579	274.98	275.463	275.838	276.078	276.421	276.756	277.102	278.935	280.783	281.823	282.56	283.312	283.815	284.368	284.994	285.61	286.44	287.319	288.272	289.268	290.775
146	NRU	2.12395	0.992776	1.01697	1.04117	1.06537	1.11376	1.13796	1.16215	1.21055	1.25894	1.30734	1.35608	1.45287	1.54966	1.64644	1.69484	1.5493	1.45252	1.5493	1.64609	1.74323	1.93681	2.03359	2.13038	1.93681	2.03395	2.13108	2.22787	2.32466	2.32466	2.42145	2.51823	2.61502	2.71181	2.71181	2.71181	2.71181	2.71181	2.71181	2.71181	2.71181	2.71181	2.71181	2.71181	2.71181	2.71181	2.71181	2.8086
147	NZL	284.441	273.337	274.119	275.409	276.427	278.836	282.864	286.301	287.677	287.893	288.541	285.812	288.898	285.786	285.832	285.332	285.8	287.653	289.801	290.279	295.475	296.305	296.693	296.392	296.592	295.684	296.643	294.018	295.144	291.842	290.592	288.847	286.427	284.309	285.354	285.278	283.557	283.502	281.868	283.845	281.624	280.352	279.93	280.316	279.822	280.197	280.588	279.274
148	OMN	246.045	245.201	245.208	245.216	245.225	245.234	245.243	245.251	245.26	245.271	245.29	245.328	245.361	245.401	245.453	245.537	245.625	245.714	245.788	245.845	245.914	245.955	245.981	245.989	246.015	246.087	246.112	246.141	246.159	246.178	246.222	246.291	246.388	246.468	246.55	246.601	246.652	246.702	246.746	246.795	246.85	246.903	246.945	246.99	247.064	247.364	247.425	247.467
149	PAK	250.3	229.03	229.536	230.075	230.605	231.196	232.301	232.728	233.162	233.574	234.174	234.811	235.619	236.66	237.774	238.967	240.246	241.617	243.087	244.665	243.447	244.852	245.864	246.907	247.98	249.081	251.254	252.344	253.464	254.608	255.779	256.975	258.198	259.451	260.74	262.071	262.017	263.368	264.754	266.18	267.646	269.147	270.693	272.334	273.979	275.721	279.841	281.885
150	PAN	243.142	238.949	239.478	239.563	239.925	240.497	240.822	241.038	241.646	241.954	242.207	242.737	242.98	243.191	243.373	243.518	243.656	243.792	243.982	244.31	244.139	244.376	244.582	244.64	244.637	244.649	244.59	244.486	244.616	244.619	244.473	244.608	244.857	244.964	245.13	245.195	245.149	244.647	244.843	244.749	244.681	246.066	246.113	245.932	245.856	246.492	246.524	246.347
151	PER	426.955	427.332	427.486	427.409	427.07	427.219	427.249	427.072	427.156	427.394	427.446	427.572	427.183	427.199	427.294	427.297	427.34	427.214	427.048	427.131	427.076	427.191	427.239	426.914	426.911	426.994	427.072	427.131	427.138	427.194	427.024	427.022	426.965	426.975	427.098	427.423	427.524	427.587	427.727	427.995	428.088	428.036	428.015	428.235	428.265	428.324	428.312	428.385
152	PHL	82.1876	78.6446	79.1346	79.1302	79.5204	80.3734	81.1396	81.7527	82.5841	83.1993	83.691	84.5027	85.423	86.8753	85.5114	84.5135	83.2931	83.845	84.6205	84.6492	85.7213	86.0847	86.6146	87.1678	87.3958	87.9711	88.4801	88.8438	89.394	89.9011	89.8094	90.254	90.695	91.7559	92.3462	93.3045	94.1335	95.0626	95.5427	96.0622	96.6754	97.148	97.803	98.3613	99.0431	99.5387	98.1842	98.5315
153	PLW	2.85628	2.85628	2.85628	2.85628	2.85628	2.85628	2.85628	2.85628	2.85628	2.85628	2.85628	2.85628	2.85628	2.85628	2.85628	2.85628	2.85628	2.85628	2.85628	2.85628	2.85628	2.85628	2.85628	2.85628	2.85628	2.85628	2.85628	2.85628	2.85628	2.85628	2.85628	2.32015	2.38358	2.45122	2.5202	2.58769	2.65367	2.71786	2.778	2.83108	2.87547	2.90997	2.93561	2.95436	2.9701	2.9854	3.00115	3.01704
154	PNG	487.405	487.305	487.314	487.325	487.336	487.351	487.363	487.378	487.397	487.414	487.435	487.456	487.48	487.505	487.532	487.55	487.57	487.582	487.595	487.61	487.619	487.632	487.64	487.654	487.666	487.678	487.692	487.694	487.703	487.718	487.732	487.747	487.765	487.783	487.804	487.822	487.841	487.862	487.883	487.904	487.924	487.953	487.979	488.002	488.025	488.048	488.071	488.097
155	POL	249.875	250.369	250.962	251.211	251.487	251.659	252.647	253.525	253.89	254.185	253.716	254.224	255.026	256.41	257.921	258.453	257.741	258.632	259.93	259.927	259.431	257.677	258.159	257.121	257.602	257.768	257.403	256.233	255.569	256.214	254.954	252.366	250.459	248.757	248.499	247.798	247.247	247.5	246.95	246.098	245.111	244.512	244.272	244.187	243.828	244.036	244.41	244.592
156	PRI	47.4441	46.4538	47.9278	49.0789	50.0335	49.6095	51.7863	51.4902	51.9938	52.7277	53.7266	54.4958	55.4345	56.7713	56.456	57.1977	58.5305	59.6045	59.2906	57.1352	54.6936	55.5797	58.4858	61.1628	62.4162	62.5232	63.245	58.7883	61.3077	63.2599	64.351	64.487	54.6364	54.8106	55.0688	51.765	51.9866	53.4112	53.261	53.2018	53.7549	54.0159	54.2903	55.0671	53.1121	52.3698	52.3103	52.2641
157	PRK	131.097	128.007	128.198	128.421	128.616	128.826	129.119	129.413	129.74	130.145	130.541	130.935	131.353	131.723	132.169	132.526	132.87	133.204	133.468	133.785	134.102	134.362	134.67	135.061	135.412	135.975	136.423	136.864	137.298	136.941	136.904	136.669	136.71	136.902	137.33	136.442	135.397	135.591	136.702	137.718	138.577	139.224	139.565	139.736	139.84	140.27	140.678	141.018
158	PRT	363.26	365.085	365.177	365.185	365.46	366.59	366.668	366.657	365.825	365.37	364.417	363.293	363.4	364.075	362.789	362.822	362.36	363.515	367.2	365.369	366.534	366.874	367.504	367.23	363.154	363.021	362.585	362.714	363.038	363.401	364.091	363.83	363.979	363.552	363.542	363.893	364.062	364.043	363.942	364.7	364.687	364.674	364.212	364.117	363.735	362.763	362.59	362.309
159	PRY	569.392	565.435	565.187	564.941	565.057	565.145	565.079	565.019	565.001	564.986	565.026	565.201	565.338	565.627	565.773	566.055	566.752	567.068	567.118	567.018	567.174	567.801	568.088	568.24	568.447	568.687	568.976	569.312	569.883	570.305	570.569	569.724	570.07	571.014	571.681	572.582	572.561	572.614	572.679	572.453	572.586	572.804	571.996	573.158	572.588	572.863	573.029	573.615
160	PYF	3.48611	3.90564	3.89763	3.92274	3.93526	4.00677	4.12129	4.17435	4.057	4.03814	4.0796	4.04664	4.00059	3.9458	3.89447	3.9904	4.06688	4.16996	4.24644	4.38334	4.58943	4.86886	4.74177	4.64124	4.8496	4.98233	5.29589	5.20526	5.33313	5.51667	5.44226	5.544	5.62868	5.7698	5.8493	5.85517	5.91148	5.99618	6.29275	6.3931	6.73946	6.47265	6.25932	6.58554	6.78681	6.56203	6.56913	6.67497
161	QAT	197.509	193.944	194.017	194.092	194.174	194.227	194.329	194.434	194.507	194.576	194.677	194.78	194.919	195.057	195.1	195.2	195.292	195.403	195.292	195.979	196.115	196.113	195.257	195.622	196.031	197.597	198.794	199.431	199.607	199.853	200.17	200.108	201.474	202.393	203.128	203.703	204.07	204.271	204.499	204.834	205.073	202.878	203.09	203.417	203.925	203.529	204.544	206.009
162	ROU	273.649	271.854	272.936	272.506	273.019	274.005	274.967	276.817	277.401	276.751	276.107	276.982	277.706	278.639	278.663	278.325	278.783	280.023	280.034	281.84	282.173	283.325	284.036	283.61	286.754	287.759	285.728	285.772	285.219	284.468	282.876	279.324	276.85	272.79	272.696	270.87	270.283	269.333	267.984	267.218	266.578	265.567	264.974	265.357	265.623	265.523	265.827	266.018
163	RUS	122.299	122.276	122.384	122.465	122.398	122.378	122.485	122.562	122.579	122.576	122.516	122.616	122.67	122.687	122.738	122.79	122.785	122.774	122.815	122.839	122.861	122.853	122.871	122.891	122.942	122.952	122.947	122.975	122.925	122.947	122.924	122.862	123.175	123.042	122.823	122.52	122.311	122.087	121.916	121.775	121.748	121.721	121.719	121.71	121.67	121.615	121.572	121.594
164	RWA	700.421	688.419	688.985	689.524	689.515	689.563	691.022	693.675	692.387	693.726	695.394	696.728	697.001	698.669	697.411	698.428	698.198	698.96	700.166	700.816	702	702.845	703.882	704.59	704.603	706.528	706.303	706.94	707.89	709.216	708.969	709.457	707.875	706.151	704.787	696.676	699.193	700.99	704.347	709.039	710.166	712.779	714.925	719.634	723.955	725.749	731.544	738.866
165	SAU	248.468	247.752	247.763	247.776	247.79	247.804	247.819	247.834	247.853	247.874	247.895	247.917	247.941	247.982	248.04	248.111	248.184	248.217	248.346	248.399	248.451	248.426	248.67	248.845	248.897	248.885	248.984	248.954	248.908	248.895	248.966	249.04	249.115	249.184	249.264	249.295	249.338	249.323	249.331	249.355	249.44	249.477	249.497	249.533	249.668	249.742	249.655	249.673
166	SDN	454.514	447.675	447.685	447.972	448.261	448.268	448.609	448.984	449.395	449.331	449.407	449.482	449.562	449.971	450.19	450.479	450.607	450.806	451.023	451.408	451.732	452.073	452.432	452.471	452.691	452.679	452.282	452.342	452.442	452.759	452.961	453.634	455.073	456.476	457.901	458.322	458.677	459.319	459.927	460.511	461.024	461.517	461.749	462.158	462.257	462.543	462.752	462.879
167	SEN	427.872	421.712	421.456	421.843	422.09	422.878	423.547	423.746	424	424.188	424.51	424.844	424.574	423.823	423.71	424.065	424.37	424.671	424.948	424.921	424.396	424.731	425.281	424.567	424.617	425.827	427.681	428.6	428.182	428.771	429.16	429.774	430.319	430.996	431.617	431.979	432.599	433.101	433.556	434.036	434.394	434.981	434.632	434.954	435.378	435.976	436.607	437.12
168	SGP	186.539	206.856	214.552	217.266	215.349	227.103	233.794	238.656	239.815	242.271	246.631	250.273	256.073	264.651	264.976	263.606	265.684	273.814	272.383	276.708	275.4	284.338	292.676	296.204	301.093	298.047	292.855	295.46	298.622	307.948	318.277	325.724	334.016	341.003	352.649	363.495	378.484	390.757	403.987	409.236	412.012	423.222	428.132	414.745	418.674	428.505	439.028	456.706
169	SLB	0.580686	0.392859	0.402278	0.429167	0.439204	0.477565	0.488212	0.52244	0.556063	0.593623	0.622633	0.666197	0.721507	0.764153	0.854556	0.898049	0.941942	0.972049	0.997816	0.96953	0.996027	1.02165	1.0475	1.05369	1.06974	1.08972	1.05733	0.970525	0.973771	0.993574	1.01475	1.03603	1.05871	1.08207	1.1047	1.12787	1.15222	1.1771	1.20214	1.22699	1.25329	1.28136	1.30848	1.33617	1.37296	1.40066	1.43693	1.47308
170	SLE	554.485	552.73	552.874	553.018	553.134	553.254	553.363	553.46	553.553	553.646	553.755	553.855	553.965	554.085	554.208	554.33	554.462	554.596	554.737	554.891	555.057	555.263	555.5	555.464	555.348	555.438	555.474	555.585	555.643	555.743	555.811	555.843	556.008	556.127	556.229	556.037	555.522	555.021	555.07	554.792	554.9	554.309	554.684	555.264	555.957	556.825	558.089	558.507
171	SLV	458.79	456.791	457.526	458.207	458.797	459.418	460.009	460.599	461.189	461.821	462.451	459.341	460.926	457.745	458.832	458.9	461.782	466.209	468.337	469.673	465.449	463.404	460.279	460.116	460.365	461.893	463.844	465.008	466.179	467.261	468.663	469.475	470.546	469.316	471.034	467.817	472.009	469.07	466.121	468.879	466.692	470.896	473.098	471.925	472.328	472.335	474.036	475.361
172	SMR	17.6981	18.1511	18.6225	19.1042	19.5837	20.0516	20.5104	20.9576	21.3704	21.7245	22.0016	22.189	22.3006	22.3822	22.4949	22.6869	22.9732	23.3411	23.7573	24.1746	24.5621	24.9105	25.2301	25.5279	25.8176	26.1085	26.3971	26.6834	26.9766	27.2951	27.6457	28.0367	28.4621	28.9059	29.3405	29.7498	30.1246	30.4718	30.8076	31.1548	31.5261	31.9297	32.3563	32.7909	33.2174	33.621	33.9958	34.3476
173	SOM	353.985	350.224	350.455	350.685	350.951	351.25	351.624	352.003	352.46	352.739	353.003	352.704	352.928	352.996	352.23	353.267	352.903	353.987	355.206	354.923	354.93	355.579	355.932	355.501	355.899	356.302	356.614	357.305	358.2	357.987	356.2	353.466	351.524	353.17	354.738	355.272	355.555	355.81	355.415	355.144	355.382	355.745	355.928	356.074	356.474	356.934	355.57	354.221
174	SRB	318.516	325.381	326.28	323.872	323.043	323.016	324.224	325.151	325.19	323.452	322.174	322.359	321.94	321.6	322.559	323.499	322.778	322.046	322.153	321.766	321.542	321.732	321.714	321.516	321.565	321.413	320.967	321.132	320.455	319.56	319.522	318.969	317.867	318.184	316.919	317.911	317.678	317.235	316.725	315.929	312.926	312.132	311.652	311.862	312.043	311.41	311.29	311.28
175	SSD	885.919	885.919	885.919	885.919	885.919	885.919	885.919	885.919	885.919	885.919	885.919	885.919	885.919	885.919	885.919	885.919	885.919	885.919	885.919	885.919	885.919	885.919	885.919	885.919	885.919	885.919	885.919	885.919	885.919	885.919	885.919	885.919	885.919	885.919	885.919	885.919	885.919	885.919	885.919	885.919	885.919	885.919	885.919	885.919	885.919	885.919	885.919	885.919
176	STP	7.84529	8.15305	8.18371	7.92408	7.55884	7.35591	7.23065	7.61207	7.78243	7.797	7.84498	7.78175	7.53181	7.79409	7.87738	8.20267	8.59184	8.84439	9.14107	9.4074	9.66117	9.89643	10.1015	10.2956	10.466	10.6668	10.849	11.0264	11.2112	11.4033	11.6026	11.811	12.078	12.2895	12.5329	12.7696	12.9974	13.2065	13.4163	13.6364	13.9016	14.1597	14.5693	14.9704	14.7874	14.8432	14.8386	14.978
177	SUR	595.388	595.317	595.325	595.328	595.331	595.343	595.35	595.368	595.371	595.347	595.35	595.341	595.335	595.32	595.313	595.306	595.305	595.301	595.33	595.353	595.369	595.386	595.389	595.397	595.408	595.418	595.444	595.48	595.515	595.537	595.552	595.554	595.571	595.574	595.582	595.589	595.585	595.582	595.629	595.662	595.63	595.569	595.522	595.492	595.467	595.442	595.446	595.446
178	SVK	275.877	279.047	279.379	279.116	279.089	279.165	279.103	279.497	279.695	279.293	279.287	279.565	279.773	280.098	280.38	280.491	280.441	280.771	281.361	281.885	281.997	282.372	282.761	282.926	283.318	283.226	283.012	283.107	283.047	283.421	283.725	282.67	280.21	278.772	276.104	275.115	275.343	274.812	273.784	272.29	271.97	271.692	271.347	271.016	270.467	270.047	270.144	269.796
179	SVN	284.21	291.312	292.269	289.835	289.033	289.063	290.378	291.399	291.49	289.732	288.454	288.69	288.306	288.005	289.025	290.052	289.401	288.722	288.901	288.571	288.404	288.617	288.611	288.448	288.532	288.409	288.031	288.283	287.603	286.686	286.555	285.982	279.438	280.689	280.394	280.509	281.003	280.817	280.398	279.976	281.467	282.003	281.08	280.917	280.139	280.098	279.563	279.716
180	SWE	296.952	297.754	297.674	297.549	297.445	297.387	297.363	297.278	297.281	297.257	297.102	297.04	297.046	297.174	297.182	297.161	297.16	297.186	297.207	297.229	297.265	297.278	297.291	297.252	297.227	297.171	297.016	296.937	296.835	296.939	296.982	296.97	297.067	297.129	297.167	297.101	297.125	297.096	297.029	297.003	296.961	296.926	296.925	296.894	296.93	296.911	296.912	296.888
181	SWZ	429.921	426.848	427.316	426.902	427.633	426.207	425.666	426.311	426.622	427.599	428.731	428.963	429.342	429.978	429.906	430.585	430.666	430.996	431.448	432.258	432.508	432.607	432.334	432.755	431.466	432.154	432.887	432.714	432.384	433.863	435.131	436.416	437.907	433.755	434.472	435.072	435.661	434.873	433.713	433.228	433.723	431.294	430.891	432.294	432.606	432.798	431.815	432.061
182	SXM	71.3484	71.3484	71.3484	71.3484	71.3484	71.3484	71.3484	71.3484	71.3484	71.3484	71.3484	71.3484	71.3484	71.3484	71.3484	71.3484	71.3484	71.3484	71.3484	71.3484	71.3484	71.3484	71.3484	71.3484	71.3484	71.3484	71.3484	71.3484	71.3484	71.3484	71.3484	71.3484	71.3484	71.3484	71.3484	71.3484	71.3484	71.3484	63.385	63.0685	61.9222	63.2816	66.0755	68.5589	71.6551	74.938	77.6487	80.0672
183	SYC	10.559	8.94562	9.16624	9.45001	9.59614	9.90428	10.2088	10.4849	10.7846	11.0913	11.3948	11.7737	12.2074	12.5315	12.946	13.2593	13.5358	13.6759	14.0347	14.3724	14.7067	15.0351	14.7786	14.6176	14.562	15.068	15.3229	15.4632	15.7202	15.8722	16.8275	17.1239	17.172	17.2305	17.2444	17.1568	17.1029	17.1154	17.1688	17.2163	17.1719	16.9269	16.9802	16.6633	16.389	16.1988	16.1566	16.4494
184	SYR	274.237	261.124	261.756	262.972	264.286	265.377	265.929	265.804	266.116	266.47	266.535	265.77	265.369	264.962	265.81	266.814	268.033	269.156	269.702	271.071	272.769	274.605	275.957	278.558	277.622	275.552	276.383	277.788	279.474	280.1	280.811	281.753	281.213	275.557	277.311	278.774	280.434	281.674	284.095	282.432	281.936	280.118	281.756	284.512	288.035	291.299	294.074	296.603
185	TCA	0.415653	0.418267	0.418412	0.416887	0.414273	0.411659	0.408754	0.40585	0.403962	0.404688	0.408972	0.417541	0.430176	0.44528	0.46082	0.475343	0.488196	0.500032	0.51245	0.527336	0.546434	0.570397	0.598717	0.629652	0.660586	0.689995	0.716936	0.742424	0.768856	0.800153	0.838712	0.886276	0.941827	1.00159	1.05997	1.11349	1.15946	1.20012	1.24275	1.29735	1.3707	1.46582	1.57867	1.70008	1.81721	1.92069	2.00725	2.07957
186	TCD	382.536	381.801	381.829	381.857	381.886	381.914	381.971	382.028	382.058	382.036	382.094	382.045	382.289	382.014	381.547	381.62	381.748	381.968	382.047	382.127	382.199	382.274	382.351	382.269	381.723	381.788	381.856	381.933	382.012	382.085	382.161	382.239	382.314	382.396	382.451	382.623	382.719	383.112	383.209	383.308	383.412	383.519	383.624	383.733	383.839	383.948	384.058	384.224
187	TGO	552.391	545.643	546.02	546.435	546.899	547.456	547.639	547.837	548.063	547.828	548.222	547.499	549.149	549.109	549.673	550.421	550.523	550.246	550.699	549.996	548.749	548.905	550.484	549.706	550.705	551.558	553.682	554.645	557.295	556.795	559.295	556.806	554.215	553.542	553.046	551.528	554.301	556.788	557.731	558.796	559.84	560.256	560.942	561.587	561.718	563.213	563.916	564.371
188	THA	635.088	634.257	634.567	634.766	635.102	635.452	635.816	636.195	636.558	636.966	637.433	637.157	637.116	637.073	637.35	637.454	638.062	638.141	638.586	638.561	637.941	639.106	639.664	639.995	640.035	640.158	640.351	640.321	640.294	640.383	640.535	641.431	641.896	642.247	642.386	640.972	639.875	638.951	637.825	637.105	636.855	636.827	637.196	637.623	638.026	638.491	638.965	639.495
189	TJK	87.551	87.3634	88.2247	88.8783	88.3332	88.1689	89.0502	89.6889	89.8406	89.8326	89.3708	90.1968	90.6542	90.8148	91.2524	91.6915	91.669	91.6014	91.9425	92.1593	92.3512	92.3104	92.4813	92.6822	93.1145	93.2281	93.2272	93.4971	93.1439	93.365	93.2257	92.7704	85.564	84.5599	84.2991	83.8122	83.2827	82.9033	82.5515	82.5216	82.555	82.7885	83.0399	83.5463	84.1999	84.859	85.6906	86.2315
190	TKM	99.2697	99.1211	99.7082	100.148	99.7413	99.6038	100.205	100.635	100.721	100.695	100.347	100.906	101.205	101.293	101.577	101.862	101.822	101.751	101.967	102.095	102.203	102.146	102.237	102.347	102.618	102.661	102.621	102.769	102.477	102.594	102.463	102.116	92.939	93.5203	93.6622	93.846	93.9087	93.2718	93.7354	94.3173	94.8503	95.4604	96.7017	97.9864	98.3745	98.9737	99.7405	99.5283
191	TLS	11.9542	11.7662	11.6357	12.0222	12.4309	13.4031	13.8873	13.2033	12.8389	12.73	13.8043	14.5231	15.1769	15.3277	14.8289	13.6882	12.4867	10.5301	8.65971	6.67297	5.69081	5.90498	6.5043	7.0661	7.65252	8.22964	8.47162	8.68006	8.84472	9.68093	10.1251	10.7829	11.568	12.269	14.3577	14.921	15.4511	15.9188	17.0458	14.4959	13.9768	15.9167	16.1639	16.0127	15.8986	16.1951	16.504	16.8143
192	TON	16.6761	9.03033	9.47514	10.2061	10.4173	10.1524	10.6939	10.6864	11.3161	11.7112	12.3736	12.463	12.9643	13.5978	13.7193	15.9295	16.456	18.3454	21.5932	21.8833	22.412	24.0698	22.3995	19.8247	19.5158	21.8106	21.8615	23.2655	23.9763	24.2353	23.1393	23.194	22.9341	22.7915	22.2684	21.9073	21.785	21.5199	21.5577	22.3163	23.0129	23.0622	23.1148	23.17	23.2271	23.2852	23.3449	23.4839
193	TTO	19.7282	19.2068	19.3977	19.7036	19.9911	20.4563	20.7111	21.0984	21.3944	21.6414	22.2323	22.6723	23.1364	23.7115	24.1146	24.6124	25.0393	25.3873	25.7243	26.2192	26.4805	26.6119	26.4284	26.0243	25.8505	25.5926	26.0032	26.6198	26.014	25.0071	24.6727	24.5452	23.6529	23.9544	23.9505	23.9894	24.2461	24.233	23.8909	24.0332	23.5883	23.7177	24.0051	23.8197	23.9404	24.0434	24.0272	23.133
194	TUN	224.156	221.702	220.979	221.136	222.061	222.327	223.098	221.935	221.011	221.892	221.856	223.168	224.146	224.324	224.992	225.522	225.142	225.393	223.608	221.369	222.826	222.342	223.087	223.499	224.236	224.886	224.219	225.028	224.743	224.863	225.684	226.309	226.615	227.913	226.566	226.606	228.09	227.081	227.507	227.8	228.687	228.64	228.623	228.014	228.59	229.274	229.959	230.284
195	TUR	250.507	252.902	252.196	251.607	251.783	252.235	252.406	253.315	253.959	253.993	253.457	253.024	253.276	253.771	254.422	254.784	255.403	255.736	256.342	257.162	258.435	259.653	260.123	258.921	258.048	253.283	254.123	254.854	254.909	255.345	254.405	252.759	253.178	252.892	252.27	251.677	250.977	250.861	249.503	249.186	249.425	248.542	247.982	246.992	247.176	247.393	247.878	248.297
196	TUV	20.3337	17.9047	18.2473	18.5946	18.928	19.2315	19.4983	19.7328	19.9421	20.1375	20.3284	20.5192	20.7032	20.8849	21.0573	21.2229	21.3769	21.5889	21.878	22.3173	22.8918	22.728	23.9866	24.6802	26.265	26.6191	26.3257	26.0588	26.1013	28.1595	28.3434	29.1578	29.3276	29.1723	29.394	29.4837	29.57	29.7772	29.86	30.0822	30.1857	30.3052	30.6357	30.7736	30.9024	31.3687	31.456	31.645
197	TZA	398.581	393.872	394.022	394.208	394.22	394.994	394.597	394.761	394.927	395.086	395.266	395.452	395.644	395.777	395.932	396.172	396.636	396.877	397.123	397.375	397.573	397.857	398.128	398.408	397.784	398.201	398.375	398.552	398.733	398.95	399.221	399.466	399.754	399.953	400.159	401.678	400.538	400.744	400.95	403.058	402.901	403.214	403.52	403.958	403.823	404.018	404.693	404.888
198	UGA	511.532	503.777	503.248	503.246	503.097	503.161	503.241	503.626	503.733	504.255	505.143	505.567	505.915	506.498	506.753	507.37	507.891	507.939	509.024	509.193	508.262	508.493	508.957	509.4	510.006	510.801	511.322	507.918	509.144	510.006	511.526	512.411	512.912	513.609	513.389	514.023	514.511	515.201	516.003	516.768	517.534	518.452	519.265	520.185	521.369	522.341	523.322	524.335
199	UKR	248.575	248.415	249.297	249.968	249.439	249.286	250.172	250.812	250.963	250.952	250.487	251.305	251.754	251.905	252.331	252.756	252.718	252.632	252.952	253.145	253.309	253.243	253.376	253.537	253.927	253.992	253.939	254.154	253.751	253.927	253.735	253.235	259.373	257.987	257.042	254.725	252.274	249.803	247.215	246.152	245.091	243.909	243.91	243.625	242.267	241.461	241.062	240.766
200	URY	477.869	479.105	479.24	478.911	479.077	477.398	479.174	478.05	478.349	480.678	475.999	473.504	472.129	474.447	475.295	478.295	475.69	475.313	475.24	477.639	484.046	485.319	484.687	480.344	478.758	480.435	483.223	486.095	488.3	485.742	484.012	486.948	486.804	486.105	484.076	482.67	482.619	480.401	477.151	475.237	473.375	472.582	472.837	473.017	473.474	474.936	476.704	475.302
201	USA	220.891	221.117	221.255	221.456	221.615	221.607	221.596	221.595	221.589	221.609	221.714	221.829	221.977	222.161	222.482	222.665	222.42	222.157	221.812	221.54	221.599	221.785	221.852	221.815	221.731	221.519	221.259	221.1	221.003	220.872	220.845	220.894	220.979	221.072	221.179	221.276	221.322	221.224	221.143	221.14	221.099	221.066	221.053	221.03	220.979	221.03	221.124	221.139
202	UZB	121.941	121.687	122.816	123.671	122.938	122.713	123.876	124.72	124.92	124.91	124.298	125.391	125.996	126.208	126.786	127.366	127.334	127.241	127.689	127.972	128.22	128.159	128.378	128.634	129.193	129.325	129.299	129.628	129.13	129.398	129.197	128.584	115.703	116.054	116.844	116.782	116.13	115.483	115.874	116.011	116.191	116.354	116.702	117.584	118.363	119.217	120.172	120.448
203	VCT	32.9909	28.6595	29.7793	30.4764	30.8823	31.2491	32.3099	31.6484	30.6401	30.3495	30.5921	30.4302	31.1401	32.2883	33.1362	34.2829	35.3064	36.4187	36.9179	37.3531	37.8951	38.6811	39.4066	40.6987	42.0723	41.3905	41.2404	40.0454	41.0847	40.2979	39.4902	38.0479	38.2771	38.5474	38.9215	39.2888	39.281	39.2674	39.2536	39.2458	38.9863	38.7348	38.3612	37.6694	37.7064	38.16	38.1885	38.7131
204	VEN	548.098	544.771	544.821	544.966	545.112	545.259	545.416	545.577	545.744	545.914	546.055	546.202	546.273	546.405	546.507	546.684	546.905	547.024	547.274	547.491	547.702	547.887	548.069	548.248	548.417	548.609	548.955	549.194	549.367	549.529	549.722	549.98	550.07	549.962	550.273	550.201	550.267	550.427	550.636	550.851	551.074	551.295	551.526	551.686	551.873	552.141	552.196	552.376
205	VGB	33.9917	37.7974	37.8679	34.4452	29.209	30.0391	30.7434	31.3111	33.2105	30.2375	30.4573	32.0563	32.9592	33.875	35.4739	35.7819	36.7988	37.1068	36.7588	37.2155	38.3683	39.1224	38.6257	38.6257	38.6386	37.0672	34.5049	32.9741	32.9741	32.9741	33.1333	33.1333	33.1333	33.1333	33.1333	33.1333	33.1333	33.1333	33.1333	33.1333	33.1333	33.1333	33.1333	33.1333	33.1333	33.1333	33.1333	33.1333
206	VIR	23.1827	21.4586	20.966	21.8038	22.8092	23.2261	25.2513	27.9921	31.413	32.3049	30.3587	28.5908	30.3224	31.8992	33.2802	34.5443	35.1938	34.8919	35.8446	36.0839	37.3235	37.6711	39.3292	39.6915	40.7814	40.9131	41.4823	32.8599	37.0868	37.1118	37.301	37.4694	37.6476	37.8167	37.9625	38.0611	38.1155	38.1671	38.2026	38.2146	38.2231	38.1732	38.1381	38.1139	38.0873	38.0701	38.038	38.2333
207	VNM	545.674	542.322	542.543	542.998	543.223	543.241	543.361	543.345	543.428	543.594	543.666	543.882	543.909	544.328	544.725	544.334	544.726	545.393	545.691	545.775	546.122	546.661	547.277	547.984	548.752	549.383	550.092	550.959	551.569	552.125	552.169	552.416	552.917	553.589	554.174	554.801	555.305	555.748	556.168	556.56	557.078	556.903	557.477	558.444	559.72	561.128	562.995	563.781
208	VUT	5.6565	2.06323	2.28659	2.5712	2.78923	2.97627	3.24878	3.43635	3.66362	3.85585	3.93791	4.34475	4.38363	4.8753	5.11168	5.34744	5.58286	5.38984	5.1982	5.04906	4.98663	4.96798	5.11695	5.27907	5.32622	5.55911	5.68294	5.84146	5.90503	6.06877	6.47419	6.71728	7.18908	7.64321	7.71091	7.7337	7.75546	7.77358	7.79255	7.81107	7.36736	6.96623	7.0173	7.29198	7.48201	7.61875	7.80387	9.19106
209	PSE	357.021	357.021	357.021	357.021	357.021	357.021	357.021	357.021	357.021	357.021	357.021	357.021	357.021	357.021	357.021	357.021	357.021	357.021	357.021	357.021	357.021	357.021	357.021	357.021	357.021	357.021	357.021	357.021	357.021	357.021	344.217	345.255	346.341	347.476	348.664	349.905	351.204	352.562	353.365	354.189	355.033	355.9	356.789	357.701	358.637	359.597	360.582	361.592
210	WSM	8.99983	5.92944	6.06654	6.57767	6.72683	6.95	7.08802	7.52236	7.84081	8.04194	8.22676	8.38529	8.59154	8.73945	9.11943	9.69209	9.89891	9.85019	10.1315	10.5679	10.377	10.0907	9.834	9.65008	9.51601	9.66092	10.2125	10.7295	10.7395	10.7329	10.7035	10.8826	10.701	10.9451	11.2802	11.2536	11.2808	11.303	11.506	11.6689	11.7296	11.9641	11.9891	12.1993	12.4102	12.4378	12.4657	12.4941
211	YEM	265.405	263.656	263.698	263.73	263.792	263.866	263.707	263.792	263.492	263.082	263.051	263.342	263.261	263.128	263.44	263.633	263.436	263.577	263.643	263.7	263.843	263.999	264.111	264.237	264.334	264.443	264.543	264.635	264.794	264.979	266.423	266.223	266.419	266.624	266.655	266.846	267.199	267.703	268.122	268.365	268.597	268.982	269.123	269.998	270.177	270.358	270.627	271.09
212	ZAF	268.523	269.692	269.782	269.818	269.594	269.649	269.469	269.269	269.491	269.637	268.792	268.506	268.082	268.365	268.497	268.821	268.895	269.224	269.324	269.761	269.58	269.331	269.885	269.819	269.376	268.844	268.742	268.936	269.054	269.542	270.154	270.283	270.047	269.462	269.349	269.383	269.673	269.941	270.14	270.09	270.086	270.116	269.644	269.583	269.518	269.666	269.531	269.726
213	COD	568.521	568.385	568.371	568.355	568.349	568.331	568.375	568.404	568.443	568.488	568.558	568.587	568.616	568.646	568.676	568.703	568.729	568.751	568.771	568.794	568.819	568.847	568.875	568.902	568.931	568.969	569.025	569.085	569.148	569.217	569.292	569.3	569.366	569.386	569.431	569.464	569.484	569.555	569.543	569.522	569.545	569.571	569.601	569.65	569.7	569.753	569.807	569.864
214	ZMB	515.82	514.867	514.872	514.88	514.887	514.92	514.948	515.024	515.071	515.23	515.204	515.252	515.291	515.348	515.369	515.439	515.601	515.7	515.734	515.813	515.792	515.91	516.053	515.993	515.924	516.137	516.203	516.291	516.349	516.396	516.568	516.669	516.703	516.597	516.49	516.38	516.271	516.653	516.773	516.969	516.857	516.987	516.92	516.91	516.965	517.183	517.38	517.195
215	ZWE	364.105	360.844	360.987	361.184	360.984	361.135	361.058	361.891	362.255	363.503	364.224	364.825	364.977	365.118	365.283	365.834	365.971	366.437	365.767	364.781	364.107	364.368	364.697	364.692	364.903	365.158	365.772	366.145	366.226	366.269	367.206	365.778	366.724	364.23	364.495	364.843	366.206	366.173	366.596	367.323	367.563	367.876	366.558	366.52	366.322	366.077	366.091	366.17
[truncated: 8 more columns]

## Sheet: Soil heterotrophic respiration
Indicator:Soil heterotrophic respiration(g C m2 y-1)
FID	Country Code	1960	1960	1960	1960	1960	1960	1960	1960	1960	1960	1960	1960	1960	1960	1960	1960	1960	1960	1960	1960	1960	1960	1960	1960	1960	1960	1960	1960	1960	1960	1960	1960	1960	1960	1960	1960	1960	1960	1960	1960	1960	1960	1960	1960	1960	1960	1960	1960
0	ABW	NaN	NaN	NaN	NaN	NaN	NaN	NaN	NaN	NaN	NaN	NaN	NaN	NaN	NaN	NaN	NaN	NaN	NaN	NaN	NaN	NaN	NaN	NaN	NaN	NaN	NaN	NaN	NaN	NaN	NaN	NaN	NaN	NaN	NaN	NaN	NaN	NaN	NaN	NaN	NaN	NaN	NaN	NaN	NaN	NaN	NaN	NaN	NaN
1	AND	NaN	NaN	NaN	NaN	NaN	NaN	NaN	NaN	NaN	NaN	NaN	NaN	NaN	NaN	NaN	NaN	NaN	NaN	NaN	NaN	NaN	NaN	NaN	NaN	NaN	NaN	NaN	NaN	NaN	NaN	NaN	NaN	NaN	NaN	NaN	NaN	NaN	NaN	NaN	NaN	NaN	NaN	NaN	NaN	NaN	NaN	NaN	NaN
2	AFG	145.851	145.851	145.851	145.851	145.851	145.851	145.851	145.851	145.851	145.851	145.851	145.851	145.851	145.851	145.851	145.851	145.851	145.851	145.851	145.851	145.851	145.851	145.851	145.851	145.851	145.851	145.851	145.851	145.851	145.851	145.851	145.851	145.851	145.851	145.851	145.851	145.851	145.851	145.851	145.851	145.851	145.851	145.851	145.851	145.851	145.851	145.851	145.851
3	AGO	390.956	390.956	390.956	390.956	390.956	390.956	390.956	390.956	390.956	390.956	390.956	390.956	390.956	390.956	390.956	390.956	390.956	390.956	390.956	390.956	390.956	390.956	390.956	390.956	390.956	390.956	390.956	390.956	390.956	390.956	390.956	390.956	390.956	390.956	390.956	390.956	390.956	390.956	390.956	390.956	390.956	390.956	390.956	390.956	390.956	390.956	390.956	390.956
4	ALB	150.092	150.092	150.092	150.092	150.092	150.092	150.092	150.092	150.092	150.092	150.092	150.092	150.092	150.092	150.092	150.092	150.092	150.092	150.092	150.092	150.092	150.092	150.092	150.092	150.092	150.092	150.092	150.092	150.092	150.092	150.092	150.092	150.092	150.092	150.092	150.092	150.092	150.092	150.092	150.092	150.092	150.092	150.092	150.092	150.092	150.092	150.092	150.092
5	ARE	130.504	130.504	130.504	130.504	130.504	130.504	130.504	130.504	130.504	130.504	130.504	130.504	130.504	130.504	130.504	130.504	130.504	130.504	130.504	130.504	130.504	130.504	130.504	130.504	130.504	130.504	130.504	130.504	130.504	130.504	130.504	130.504	130.504	130.504	130.504	130.504	130.504	130.504	130.504	130.504	130.504	130.504	130.504	130.504	130.504	130.504	130.504	130.504
6	ARG	294.76	294.76	294.76	294.76	294.76	294.76	294.76	294.76	294.76	294.76	294.76	294.76	294.76	294.76	294.76	294.76	294.76	294.76	294.76	294.76	294.76	294.76	294.76	294.76	294.76	294.76	294.76	294.76	294.76	294.76	294.76	294.76	294.76	294.76	294.76	294.76	294.76	294.76	294.76	294.76	294.76	294.76	294.76	294.76	294.76	294.76	294.76	294.76
7	ARM	136.153	136.153	136.153	136.153	136.153	136.153	136.153	136.153	136.153	136.153	136.153	136.153	136.153	136.153	136.153	136.153	136.153	136.153	136.153	136.153	136.153	136.153	136.153	136.153	136.153	136.153	136.153	136.153	136.153	136.153	136.153	136.153	136.153	136.153	136.153	136.153	136.153	136.153	136.153	136.153	136.153	136.153	136.153	136.153	136.153	136.153	136.153	136.153
8	ASM	NaN	NaN	NaN	NaN	NaN	NaN	NaN	NaN	NaN	NaN	NaN	NaN	NaN	NaN	NaN	NaN	NaN	NaN	NaN	NaN	NaN	NaN	NaN	NaN	NaN	NaN	NaN	NaN	NaN	NaN	NaN	NaN	NaN	NaN	NaN	NaN	NaN	NaN	NaN	NaN	NaN	NaN	NaN	NaN	NaN	NaN	NaN	NaN
9	ATG	NaN	NaN	NaN	NaN	NaN	NaN	NaN	NaN	NaN	NaN	NaN	NaN	NaN	NaN	NaN	NaN	NaN	NaN	NaN	NaN	NaN	NaN	NaN	NaN	NaN	NaN	NaN	NaN	NaN	NaN	NaN	NaN	NaN	NaN	NaN	NaN	NaN	NaN	NaN	NaN	NaN	NaN	NaN	NaN	NaN	NaN	NaN	NaN
10	AUS	340.466	340.466	340.466	340.466	340.466	340.466	340.466	340.466	340.466	340.466	340.466	340.466	340.466	340.466	340.466	340.466	340.466	340.466	340.466	340.466	340.466	340.466	340.466	340.466	340.466	340.466	340.466	340.466	340.466	340.466	340.466	340.466	340.466	340.466	340.466	340.466	340.466	340.466	340.466	340.466	340.466	340.466	340.466	340.466	340.466	340.466	340.466	340.466
11	AUT	227.679	227.679	227.679	227.679	227.679	227.679	227.679	227.679	227.679	227.679	227.679	227.679	227.679	227.679	227.679	227.679	227.679	227.679	227.679	227.679	227.679	227.679	227.679	227.679	227.679	227.679	227.679	227.679	227.679	227.679	227.679	227.679	227.679	227.679	227.679	227.679	227.679	227.679	227.679	227.679	227.679	227.679	227.679	227.679	227.679	227.679	227.679	227.679
12	AZE	164.211	164.211	164.211	164.211	164.211	164.211	164.211	164.211	164.211	164.211	164.211	164.211	164.211	164.211	164.211	164.211	164.211	164.211	164.211	164.211	164.211	164.211	164.211	164.211	164.211	164.211	164.211	164.211	164.211	164.211	164.211	164.211	164.211	164.211	164.211	164.211	164.211	164.211	164.211	164.211	164.211	164.211	164.211	164.211	164.211	164.211	164.211	164.211
13	BDI	544.598	544.598	544.598	544.598	544.598	544.598	544.598	544.598	544.598	544.598	544.598	544.598	544.598	544.598	544.598	544.598	544.598	544.598	544.598	544.598	544.598	544.598	544.598	544.598	544.598	544.598	544.598	544.598	544.598	544.598	544.598	544.598	544.598	544.598	544.598	544.598	544.598	544.598	544.598	544.598	544.598	544.598	544.598	544.598	544.598	544.598	544.598	544.598
14	BEL	328.932	328.932	328.932	328.932	328.932	328.932	328.932	328.932	328.932	328.932	328.932	328.932	328.932	328.932	328.932	328.932	328.932	328.932	328.932	328.932	328.932	328.932	328.932	328.932	328.932	328.932	328.932	328.932	328.932	328.932	328.932	328.932	328.932	328.932	328.932	328.932	328.932	328.932	328.932	328.932	328.932	328.932	328.932	328.932	328.932	328.932	328.932	328.932
15	BEN	505.358	505.358	505.358	505.358	505.358	505.358	505.358	505.358	505.358	505.358	505.358	505.358	505.358	505.358	505.358	505.358	505.358	505.358	505.358	505.358	505.358	505.358	505.358	505.358	505.358	505.358	505.358	505.358	505.358	505.358	505.358	505.358	505.358	505.358	505.358	505.358	505.358	505.358	505.358	505.358	505.358	505.358	505.358	505.358	505.358	505.358	505.358	505.358
16	BFA	326.533	326.533	326.533	326.533	326.533	326.533	326.533	326.533	326.533	326.533	326.533	326.533	326.533	326.533	326.533	326.533	326.533	326.533	326.533	326.533	326.533	326.533	326.533	326.533	326.533	326.533	326.533	326.533	326.533	326.533	326.533	326.533	326.533	326.533	326.533	326.533	326.533	326.533	326.533	326.533	326.533	326.533	326.533	326.533	326.533	326.533	326.533	326.533
17	BGD	609.524	609.524	609.524	609.524	609.524	609.524	609.524	609.524	609.524	609.524	609.524	609.524	609.524	609.524	609.524	609.524	609.524	609.524	609.524	609.524	609.524	609.524	609.524	609.524	609.524	609.524	609.524	609.524	609.524	609.524	609.524	609.524	609.524	609.524	609.524	609.524	609.524	609.524	609.524	609.524	609.524	609.524	609.524	609.524	609.524	609.524	609.524	609.524
18	BGR	246.28	246.28	246.28	246.28	246.28	246.28	246.28	246.28	246.28	246.28	246.28	246.28	246.28	246.28	246.28	246.28	246.28	246.28	246.28	246.28	246.28	246.28	246.28	246.28	246.28	246.28	246.28	246.28	246.28	246.28	246.28	246.28	246.28	246.28	246.28	246.28	246.28	246.28	246.28	246.28	246.28	246.28	246.28	246.28	246.28	246.28	246.28	246.28
19	BHR	NaN	NaN	NaN	NaN	NaN	NaN	NaN	NaN	NaN	NaN	NaN	NaN	NaN	NaN	NaN	NaN	NaN	NaN	NaN	NaN	NaN	NaN	NaN	NaN	NaN	NaN	NaN	NaN	NaN	NaN	NaN	NaN	NaN	NaN	NaN	NaN	NaN	NaN	NaN	NaN	NaN	NaN	NaN	NaN	NaN	NaN	NaN	NaN
20	BHS	NaN	NaN	NaN	NaN	NaN	NaN	NaN	NaN	NaN	NaN	NaN	NaN	NaN	NaN	NaN	NaN	NaN	NaN	NaN	NaN	NaN	NaN	NaN	NaN	NaN	NaN	NaN	NaN	NaN	NaN	NaN	NaN	NaN	NaN	NaN	NaN	NaN	NaN	NaN	NaN	NaN	NaN	NaN	NaN	NaN	NaN	NaN	NaN
21	BIH	296.391	296.391	296.391	296.391	296.391	296.391	296.391	296.391	296.391	296.391	296.391	296.391	296.391	296.391	296.391	296.391	296.391	296.391	296.391	296.391	296.391	296.391	296.391	296.391	296.391	296.391	296.391	296.391	296.391	296.391	296.391	296.391	296.391	296.391	296.391	296.391	296.391	296.391	296.391	296.391	296.391	296.391	296.391	296.391	296.391	296.391	296.391	296.391
22	BLR	305.529	305.529	305.529	305.529	305.529	305.529	305.529	305.529	305.529	305.529	305.529	305.529	305.529	305.529	305.529	305.529	305.529	305.529	305.529	305.529	305.529	305.529	305.529	305.529	305.529	305.529	305.529	305.529	305.529	305.529	305.529	305.529	305.529	305.529	305.529	305.529	305.529	305.529	305.529	305.529	305.529	305.529	305.529	305.529	305.529	305.529	305.529	305.529
23	BLZ	124.737	124.737	124.737	124.737	124.737	124.737	124.737	124.737	124.737	124.737	124.737	124.737	124.737	124.737	124.737	124.737	124.737	124.737	124.737	124.737	124.737	124.737	124.737	124.737	124.737	124.737	124.737	124.737	124.737	124.737	124.737	124.737	124.737	124.737	124.737	124.737	124.737	124.737	124.737	124.737	124.737	124.737	124.737	124.737	124.737	124.737	124.737	124.737
24	BMU	NaN	NaN	NaN	NaN	NaN	NaN	NaN	NaN	NaN	NaN	NaN	NaN	NaN	NaN	NaN	NaN	NaN	NaN	NaN	NaN	NaN	NaN	NaN	NaN	NaN	NaN	NaN	NaN	NaN	NaN	NaN	NaN	NaN	NaN	NaN	NaN	NaN	NaN	NaN	NaN	NaN	NaN	NaN	NaN	NaN	NaN	NaN	NaN
25	BOL	464.277	464.277	464.277	464.277	464.277	464.277	464.277	464.277	464.277	464.277	464.277	464.277	464.277	464.277	464.277	464.277	464.277	464.277	464.277	464.277	464.277	464.277	464.277	464.277	464.277	464.277	464.277	464.277	464.277	464.277	464.277	464.277	464.277	464.277	464.277	464.277	464.277	464.277	464.277	464.277	464.277	464.277	464.277	464.277	464.277	464.277	464.277	464.277
26	BRA	531.749	531.749	531.749	531.749	531.749	531.749	531.749	531.749	531.749	531.749	531.749	531.749	531.749	531.749	531.749	531.749	531.749	531.749	531.749	531.749	531.749	531.749	531.749	531.749	531.749	531.749	531.749	531.749	531.749	531.749	531.749	531.749	531.749	531.749	531.749	531.749	531.749	531.749	531.749	531.749	531.749	531.749	531.749	531.749	531.749	531.749	531.749	531.749
27	BRB	NaN	NaN	NaN	NaN	NaN	NaN	NaN	NaN	NaN	NaN	NaN	NaN	NaN	NaN	NaN	NaN	NaN	NaN	NaN	NaN	NaN	NaN	NaN	NaN	NaN	NaN	NaN	NaN	NaN	NaN	NaN	NaN	NaN	NaN	NaN	NaN	NaN	NaN	NaN	NaN	NaN	NaN	NaN	NaN	NaN	NaN	NaN	NaN
28	BRN	61.2647	61.2647	61.2647	61.2647	61.2647	61.2647	61.2647	61.2647	61.2647	61.2647	61.2647	61.2647	61.2647	61.2647	61.2647	61.2647	61.2647	61.2647	61.2647	61.2647	61.2647	61.2647	61.2647	61.2647	61.2647	61.2647	61.2647	61.2647	61.2647	61.2647	61.2647	61.2647	61.2647	61.2647	61.2647	61.2647	61.2647	61.2647	61.2647	61.2647	61.2647	61.2647	61.2647	61.2647	61.2647	61.2647	61.2647	61.2647
29	BTN	206.861	206.861	206.861	206.861	206.861	206.861	206.861	206.861	206.861	206.861	206.861	206.861	206.861	206.861	206.861	206.861	206.861	206.861	206.861	206.861	206.861	206.861	206.861	206.861	206.861	206.861	206.861	206.861	206.861	206.861	206.861	206.861	206.861	206.861	206.861	206.861	206.861	206.861	206.861	206.861	206.861	206.861	206.861	206.861	206.861	206.861	206.861	206.861
30	BWA	337.549	337.549	337.549	337.549	337.549	337.549	337.549	337.549	337.549	337.549	337.549	337.549	337.549	337.549	337.549	337.549	337.549	337.549	337.549	337.549	337.549	337.549	337.549	337.549	337.549	337.549	337.549	337.549	337.549	337.549	337.549	337.549	337.549	337.549	337.549	337.549	337.549	337.549	337.549	337.549	337.549	337.549	337.549	337.549	337.549	337.549	337.549	337.549
31	CAF	539.362	539.362	539.362	539.362	539.362	539.362	539.362	539.362	539.362	539.362	539.362	539.362	539.362	539.362	539.362	539.362	539.362	539.362	539.362	539.362	539.362	539.362	539.362	539.362	539.362	539.362	539.362	539.362	539.362	539.362	539.362	539.362	539.362	539.362	539.362	539.362	539.362	539.362	539.362	539.362	539.362	539.362	539.362	539.362	539.362	539.362	539.362	539.362
32	CAN	110.066	110.066	110.066	110.066	110.066	110.066	110.066	110.066	110.066	110.066	110.066	110.066	110.066	110.066	110.066	110.066	110.066	110.066	110.066	110.066	110.066	110.066	110.066	110.066	110.066	110.066	110.066	110.066	110.066	110.066	110.066	110.066	110.066	110.066	110.066	110.066	110.066	110.066	110.066	110.066	110.066	110.066	110.066	110.066	110.066	110.066	110.066	110.066
33	CHE	208.279	208.279	208.279	208.279	208.279	208.279	208.279	208.279	208.279	208.279	208.279	208.279	208.279	208.279	208.279	208.279	208.279	208.279	208.279	208.279	208.279	208.279	208.279	208.279	208.279	208.279	208.279	208.279	208.279	208.279	208.279	208.279	208.279	208.279	208.279	208.279	208.279	208.279	208.279	208.279	208.279	208.279	208.279	208.279	208.279	208.279	208.279	208.279
34	CHI	NaN	NaN	NaN	NaN	NaN	NaN	NaN	NaN	NaN	NaN	NaN	NaN	NaN	NaN	NaN	NaN	NaN	NaN	NaN	NaN	NaN	NaN	NaN	NaN	NaN	NaN	NaN	NaN	NaN	NaN	NaN	NaN	NaN	NaN	NaN	NaN	NaN	NaN	NaN	NaN	NaN	NaN	NaN	NaN	NaN	NaN	NaN	NaN
35	CHL	156.517	156.517	156.517	156.517	156.517	156.517	156.517	156.517	156.517	156.517	156.517	156.517	156.517	156.517	156.517	156.517	156.517	156.517	156.517	156.517	156.517	156.517	156.517	156.517	156.517	156.517	156.517	156.517	156.517	156.517	156.517	156.517	156.517	156.517	156.517	156.517	156.517	156.517	156.517	156.517	156.517	156.517	156.517	156.517	156.517	156.517	156.517	156.517
36	CHN	128.922	128.922	128.922	128.922	128.922	128.922	128.922	128.922	128.922	128.922	128.922	128.922	128.922	128.922	128.922	128.922	128.922	128.922	128.922	128.922	128.922	128.922	128.922	128.922	128.922	128.922	128.922	128.922	128.922	128.922	128.922	128.922	128.922	128.922	128.922	128.922	128.922	128.922	128.922	128.922	128.922	128.922	128.922	128.922	128.922	128.922	128.922	128.922
37	CIV	471.702	471.702	471.702	471.702	471.702	471.702	471.702	471.702	471.702	471.702	471.702	471.702	471.702	471.702	471.702	471.702	471.702	471.702	471.702	471.702	471.702	471.702	471.702	471.702	471.702	471.702	471.702	471.702	471.702	471.702	471.702	471.702	471.702	471.702	471.702	471.702	471.702	471.702	471.702	471.702	471.702	471.702	471.702	471.702	471.702	471.702	471.702	471.702
38	CMR	580.553	580.553	580.553	580.553	580.553	580.553	580.553	580.553	580.553	580.553	580.553	580.553	580.553	580.553	580.553	580.553	580.553	580.553	580.553	580.553	580.553	580.553	580.553	580.553	580.553	580.553	580.553	580.553	580.553	580.553	580.553	580.553	580.553	580.553	580.553	580.553	580.553	580.553	580.553	580.553	580.553	580.553	580.553	580.553	580.553	580.553	580.553	580.553
39	COG	804.364	804.364	804.364	804.364	804.364	804.364	804.364	804.364	804.364	804.364	804.364	804.364	804.364	804.364	804.364	804.364	804.364	804.364	804.364	804.364	804.364	804.364	804.364	804.364	804.364	804.364	804.364	804.364	804.364	804.364	804.364	804.364	804.364	804.364	804.364	804.364	804.364	804.364	804.364	804.364	804.364	804.364	804.364	804.364	804.364	804.364	804.364	804.364
40	COL	581.533	581.533	581.533	581.533	581.533	581.533	581.533	581.533	581.533	581.533	581.533	581.533	581.533	581.533	581.533	581.533	581.533	581.533	581.533	581.533	581.533	581.533	581.533	581.533	581.533	581.533	581.533	581.533	581.533	581.533	581.533	581.533	581.533	581.533	581.533	581.533	581.533	581.533	581.533	581.533	581.533	581.533	581.533	581.533	581.533	581.533	581.533	581.533
41	COM	NaN	NaN	NaN	NaN	NaN	NaN	NaN	NaN	NaN	NaN	NaN	NaN	NaN	NaN	NaN	NaN	NaN	NaN	NaN	NaN	NaN	NaN	NaN	NaN	NaN	NaN	NaN	NaN	NaN	NaN	NaN	NaN	NaN	NaN	NaN	NaN	NaN	NaN	NaN	NaN	NaN	NaN	NaN	NaN	NaN	NaN	NaN	NaN
42	CPV	NaN	NaN	NaN	NaN	NaN	NaN	NaN	NaN	NaN	NaN	NaN	NaN	NaN	NaN	NaN	NaN	NaN	NaN	NaN	NaN	NaN	NaN	NaN	NaN	NaN	NaN	NaN	NaN	NaN	NaN	NaN	NaN	NaN	NaN	NaN	NaN	NaN	NaN	NaN	NaN	NaN	NaN	NaN	NaN	NaN	NaN	NaN	NaN
43	CRI	428.638	428.638	428.638	428.638	428.638	428.638	428.638	428.638	428.638	428.638	428.638	428.638	428.638	428.638	428.638	428.638	428.638	428.638	428.638	428.638	428.638	428.638	428.638	428.638	428.638	428.638	428.638	428.638	428.638	428.638	428.638	428.638	428.638	428.638	428.638	428.638	428.638	428.638	428.638	428.638	428.638	428.638	428.638	428.638	428.638	428.638	428.638	428.638
44	CSS	NaN	NaN	NaN	NaN	NaN	NaN	NaN	NaN	NaN	NaN	NaN	NaN	NaN	NaN	NaN	NaN	NaN	NaN	NaN	NaN	NaN	NaN	NaN	NaN	NaN	NaN	NaN	NaN	NaN	NaN	NaN	NaN	NaN	NaN	NaN	NaN	NaN	NaN	NaN	NaN	NaN	NaN	NaN	NaN	NaN	NaN	NaN	NaN
45	CUB	NaN	NaN	NaN	NaN	NaN	NaN	NaN	NaN	NaN	NaN	NaN	NaN	NaN	NaN	NaN	NaN	NaN	NaN	NaN	NaN	NaN	NaN	NaN	NaN	NaN	NaN	NaN	NaN	NaN	NaN	NaN	NaN	NaN	NaN	NaN	NaN	NaN	NaN	NaN	NaN	NaN	NaN	NaN	NaN	NaN	NaN	NaN	NaN
46	CUW	NaN	NaN	NaN	NaN	NaN	NaN	NaN	NaN	NaN	NaN	NaN	NaN	NaN	NaN	NaN	NaN	NaN	NaN	NaN	NaN	NaN	NaN	NaN	NaN	NaN	NaN	NaN	NaN	NaN	NaN	NaN	NaN	NaN	NaN	NaN	NaN	NaN	NaN	NaN	NaN	NaN	NaN	NaN	NaN	NaN	NaN	NaN	NaN
47	CYM	NaN	NaN	NaN	NaN	NaN	NaN	NaN	NaN	NaN	NaN	NaN	NaN	NaN	NaN	NaN	NaN	NaN	NaN	NaN	NaN	NaN	NaN	NaN	NaN	NaN	NaN	NaN	NaN	NaN	NaN	NaN	NaN	NaN	NaN	NaN	NaN	NaN	NaN	NaN	NaN	NaN	NaN	NaN	NaN	NaN	NaN	NaN	NaN
48	CYP	NaN	NaN	NaN	NaN	NaN	NaN	NaN	NaN	NaN	NaN	NaN	NaN	NaN	NaN	NaN	NaN	NaN	NaN	NaN	NaN	NaN	NaN	NaN	NaN	NaN	NaN	NaN	NaN	NaN	NaN	NaN	NaN	NaN	NaN	NaN	NaN	NaN	NaN	NaN	NaN	NaN	NaN	NaN	NaN	NaN	NaN	NaN	NaN
49	CZE	264.274	264.274	264.274	264.274	264.274	264.274	264.274	264.274	264.274	264.274	264.274	264.274	264.274	264.274	264.274	264.274	264.274	264.274	264.274	264.274	264.274	264.274	264.274	264.274	264.274	264.274	264.274	264.274	264.274	264.274	264.274	264.274	264.274	264.274	264.274	264.274	264.274	264.274	264.274	264.274	264.274	264.274	264.274	264.274	264.274	264.274	264.274	264.274
50	DEU	271.628	271.628	271.628	271.628	271.628	271.628	271.628	271.628	271.628	271.628	271.628	271.628	271.628	271.628	271.628	271.628	271.628	271.628	271.628	271.628	271.628	271.628	271.628	271.628	271.628	271.628	271.628	271.628	271.628	271.628	271.628	271.628	271.628	271.628	271.628	271.628	271.628	271.628	271.628	271.628	271.628	271.628	271.628	271.628	271.628	271.628	271.628	271.628
51	DJI	424.526	424.526	424.526	424.526	424.526	424.526	424.526	424.526	424.526	424.526	424.526	424.526	424.526	424.526	424.526	424.526	424.526	424.526	424.526	424.526	424.526	424.526	424.526	424.526	424.526	424.526	424.526	424.526	424.526	424.526	424.526	424.526	424.526	424.526	424.526	424.526	424.526	424.526	424.526	424.526	424.526	424.526	424.526	424.526	424.526	424.526	424.526	424.526
52	DMA	NaN	NaN	NaN	NaN	NaN	NaN	NaN	NaN	NaN	NaN	NaN	NaN	NaN	NaN	NaN	NaN	NaN	NaN	NaN	NaN	NaN	NaN	NaN	NaN	NaN	NaN	NaN	NaN	NaN	NaN	NaN	NaN	NaN	NaN	NaN	NaN	NaN	NaN	NaN	NaN	NaN	NaN	NaN	NaN	NaN	NaN	NaN	NaN
53	DNK	283.293	283.293	283.293	283.293	283.293	283.293	283.293	283.293	283.293	283.293	283.293	283.293	283.293	283.293	283.293	283.293	283.293	283.293	283.293	283.293	283.293	283.293	283.293	283.293	283.293	283.293	283.293	283.293	283.293	283.293	283.293	283.293	283.293	283.293	283.293	283.293	283.293	283.293	283.293	283.293	283.293	283.293	283.293	283.293	283.293	283.293	283.293	283.293
54	DOM	NaN	NaN	NaN	NaN	NaN	NaN	NaN	NaN	NaN	NaN	NaN	NaN	NaN	NaN	NaN	NaN	NaN	NaN	NaN	NaN	NaN	NaN	NaN	NaN	NaN	NaN	NaN	NaN	NaN	NaN	NaN	NaN	NaN	NaN	NaN	NaN	NaN	NaN	NaN	NaN	NaN	NaN	NaN	NaN	NaN	NaN	NaN	NaN
55	DZA	139.331	139.331	139.331	139.331	139.331	139.331	139.331	139.331	139.331	139.331	139.331	139.331	139.331	139.331	139.331	139.331	139.331	139.331	139.331	139.331	139.331	139.331	139.331	139.331	139.331	139.331	139.331	139.331	139.331	139.331	139.331	139.331	139.331	139.331	139.331	139.331	139.331	139.331	139.331	139.331	139.331	139.331	139.331	139.331	139.331	139.331	139.331	139.331
56	ECU	532.87	532.87	532.87	532.87	532.87	532.87	532.87	532.87	532.87	532.87	532.87	532.87	532.87	532.87	532.87	532.87	532.87	532.87	532.87	532.87	532.87	532.87	532.87	532.87	532.87	532.87	532.87	532.87	532.87	532.87	532.87	532.87	532.87	532.87	532.87	532.87	532.87	532.87	532.87	532.87	532.87	532.87	532.87	532.87	532.87	532.87	532.87	532.87
57	EGY	183.34	183.34	183.34	183.34	183.34	183.34	183.34	183.34	183.34	183.34	183.34	183.34	183.34	183.34	183.34	183.34	183.34	183.34	183.34	183.34	183.34	183.34	183.34	183.34	183.34	183.34	183.34	183.34	183.34	183.34	183.34	183.34	183.34	183.34	183.34	183.34	183.34	183.34	183.34	183.34	183.34	183.34	183.34	183.34	183.34	183.34	183.34	183.34
58	ERI	419.623	419.623	419.623	419.623	419.623	419.623	419.623	419.623	419.623	419.623	419.623	419.623	419.623	419.623	419.623	419.623	419.623	419.623	419.623	419.623	419.623	419.623	419.623	419.623	419.623	419.623	419.623	419.623	419.623	419.623	419.623	419.623	419.623	419.623	419.623	419.623	419.623	419.623	419.623	419.623	419.623	419.623	419.623	419.623	419.623	419.623	419.623	419.623
59	ESP	258.222	258.222	258.222	258.222	258.222	258.222	258.222	258.222	258.222	258.222	258.222	258.222	258.222	258.222	258.222	258.222	258.222	258.222	258.222	258.222	258.222	258.222	258.222	258.222	258.222	258.222	258.222	258.222	258.222	258.222	258.222	258.222	258.222	258.222	258.222	258.222	258.222	258.222	258.222	258.222	258.222	258.222	258.222	258.222	258.222	258.222	258.222	258.222
60	EST	235.47	235.47	235.47	235.47	235.47	235.47	235.47	235.47	235.47	235.47	235.47	235.47	235.47	235.47	235.47	235.47	235.47	235.47	235.47	235.47	235.47	235.47	235.47	235.47	235.47	235.47	235.47	235.47	235.47	235.47	235.47	235.47	235.47	235.47	235.47	235.47	235.47	235.47	235.47	235.47	235.47	235.47	235.47	235.47	235.47	235.47	235.47	235.47
61	ETH	449.431	449.431	449.431	449.431	449.431	449.431	449.431	449.431	449.431	449.431	449.431	449.431	449.431	449.431	449.431	449.431	449.431	449.431	449.431	449.431	449.431	449.431	449.431	449.431	449.431	449.431	449.431	449.431	449.431	449.431	449.431	449.431	449.431	449.431	449.431	449.431	449.431	449.431	449.431	449.431	449.431	449.431	449.431	449.431	449.431	449.431	449.431	449.431
62	FIN	359.247	359.247	359.247	359.247	359.247	359.247	359.247	359.247	359.247	359.247	359.247	359.247	359.247	359.247	359.247	359.247	359.247	359.247	359.247	359.247	359.247	359.247	359.247	359.247	359.247	359.247	359.247	359.247	359.247	359.247	359.247	359.247	359.247	359.247	359.247	359.247	359.247	359.247	359.247	359.247	359.247	359.247	359.247	359.247	359.247	359.247	359.247	359.247
63	FJI	NaN	NaN	NaN	NaN	NaN	NaN	NaN	NaN	NaN	NaN	NaN	NaN	NaN	NaN	NaN	NaN	NaN	NaN	NaN	NaN	NaN	NaN	NaN	NaN	NaN	NaN	NaN	NaN	NaN	NaN	NaN	NaN	NaN	NaN	NaN	NaN	NaN	NaN	NaN	NaN	NaN	NaN	NaN	NaN	NaN	NaN	NaN	NaN
64	FRA	240.224	240.224	240.224	240.224	240.224	240.224	240.224	240.224	240.224	240.224	240.224	240.224	240.224	240.224	240.224	240.224	240.224	240.224	240.224	240.224	240.224	240.224	240.224	240.224	240.224	240.224	240.224	240.224	240.224	240.224	240.224	240.224	240.224	240.224	240.224	240.224	240.224	240.224	240.224	240.224	240.224	240.224	240.224	240.224	240.224	240.224	240.224	240.224
65	FRO	NaN	NaN	NaN	NaN	NaN	NaN	NaN	NaN	NaN	NaN	NaN	NaN	NaN	NaN	NaN	NaN	NaN	NaN	NaN	NaN	NaN	NaN	NaN	NaN	NaN	NaN	NaN	NaN	NaN	NaN	NaN	NaN	NaN	NaN	NaN	NaN	NaN	NaN	NaN	NaN	NaN	NaN	NaN	NaN	NaN	NaN	NaN	NaN
66	FSM	NaN	NaN	NaN	NaN	NaN	NaN	NaN	NaN	NaN	NaN	NaN	NaN	NaN	NaN	NaN	NaN	NaN	NaN	NaN	NaN	NaN	NaN	NaN	NaN	NaN	NaN	NaN	NaN	NaN	NaN	NaN	NaN	NaN	NaN	NaN	NaN	NaN	NaN	NaN	NaN	NaN	NaN	NaN	NaN	NaN	NaN	NaN	NaN
67	GAB	522.963	522.963	522.963	522.963	522.963	522.963	522.963	522.963	522.963	522.963	522.963	522.963	522.963	522.963	522.963	522.963	522.963	522.963	522.963	522.963	522.963	522.963	522.963	522.963	522.963	522.963	522.963	522.963	522.963	522.963	522.963	522.963	522.963	522.963	522.963	522.963	522.963	522.963	522.963	522.963	522.963	522.963	522.963	522.963	522.963	522.963	522.963	522.963
68	GBR	204.745	204.745	204.745	204.745	204.745	204.745	204.745	204.745	204.745	204.745	204.745	204.745	204.745	204.745	204.745	204.745	204.745	204.745	204.745	204.745	204.745	204.745	204.745	204.745	204.745	204.745	204.745	204.745	204.745	204.745	204.745	204.745	204.745	204.745	204.745	204.745	204.745	204.745	204.745	204.745	204.745	204.745	204.745	204.745	204.745	204.745	204.745	204.745
69	GEO	179.705	179.705	179.705	179.705	179.705	179.705	179.705	179.705	179.705	179.705	179.705	179.705	179.705	179.705	179.705	179.705	179.705	179.705	179.705	179.705	179.705	179.705	179.705	179.705	179.705	179.705	179.705	179.705	179.705	179.705	179.705	179.705	179.705	179.705	179.705	179.705	179.705	179.705	179.705	179.705	179.705	179.705	179.705	179.705	179.705	179.705	179.705	179.705
70	GHA	176.488	176.488	176.488	176.488	176.488	176.488	176.488	176.488	176.488	176.488	176.488	176.488	176.488	176.488	176.488	176.488	176.488	176.488	176.488	176.488	176.488	176.488	176.488	176.488	176.488	176.488	176.488	176.488	176.488	176.488	176.488	176.488	176.488	176.488	176.488	176.488	176.488	176.488	176.488	176.488	176.488	176.488	176.488	176.488	176.488	176.488	176.488	176.488
71	GIB	NaN	NaN	NaN	NaN	NaN	NaN	NaN	NaN	NaN	NaN	NaN	NaN	NaN	NaN	NaN	NaN	NaN	NaN	NaN	NaN	NaN	NaN	NaN	NaN	NaN	NaN	NaN	NaN	NaN	NaN	NaN	NaN	NaN	NaN	NaN	NaN	NaN	NaN	NaN	NaN	NaN	NaN	NaN	NaN	NaN	NaN	NaN	NaN
72	GIN	564.565	564.565	564.565	564.565	564.565	564.565	564.565	564.565	564.565	564.565	564.565	564.565	564.565	564.565	564.565	564.565	564.565	564.565	564.565	564.565	564.565	564.565	564.565	564.565	564.565	564.565	564.565	564.565	564.565	564.565	564.565	564.565	564.565	564.565	564.565	564.565	564.565	564.565	564.565	564.565	564.565	564.565	564.565	564.565	564.565	564.565	564.565	564.565
73	GMB	371.915	371.915	371.915	371.915	371.915	371.915	371.915	371.915	371.915	371.915	371.915	371.915	371.915	371.915	371.915	371.915	371.915	371.915	371.915	371.915	371.915	371.915	371.915	371.915	371.915	371.915	371.915	371.915	371.915	371.915	371.915	371.915	371.915	371.915	371.915	371.915	371.915	371.915	371.915	371.915	371.915	371.915	371.915	371.915	371.915	371.915	371.915	371.915
74	GNB	315.542	315.542	315.542	315.542	315.542	315.542	315.542	315.542	315.542	315.542	315.542	315.542	315.542	315.542	315.542	315.542	315.542	315.542	315.542	315.542	315.542	315.542	315.542	315.542	315.542	315.542	315.542	315.542	315.542	315.542	315.542	315.542	315.542	315.542	315.542	315.542	315.542	315.542	315.542	315.542	315.542	315.542	315.542	315.542	315.542	315.542	315.542	315.542
75	GNQ	348.687	348.687	348.687	348.687	348.687	348.687	348.687	348.687	348.687	348.687	348.687	348.687	348.687	348.687	348.687	348.687	348.687	348.687	348.687	348.687	348.687	348.687	348.687	348.687	348.687	348.687	348.687	348.687	348.687	348.687	348.687	348.687	348.687	348.687	348.687	348.687	348.687	348.687	348.687	348.687	348.687	348.687	348.687	348.687	348.687	348.687	348.687	348.687
76	GRC	163.148	163.148	163.148	163.148	163.148	163.148	163.148	163.148	163.148	163.148	163.148	163.148	163.148	163.148	163.148	163.148	163.148	163.148	163.148	163.148	163.148	163.148	163.148	163.148	163.148	163.148	163.148	163.148	163.148	163.148	163.148	163.148	163.148	163.148	163.148	163.148	163.148	163.148	163.148	163.148	163.148	163.148	163.148	163.148	163.148	163.148	163.148	163.148
77	GRD	NaN	NaN	NaN	NaN	NaN	NaN	NaN	NaN	NaN	NaN	NaN	NaN	NaN	NaN	NaN	NaN	NaN	NaN	NaN	NaN	NaN	NaN	NaN	NaN	NaN	NaN	NaN	NaN	NaN	NaN	NaN	NaN	NaN	NaN	NaN	NaN	NaN	NaN	NaN	NaN	NaN	NaN	NaN	NaN	NaN	NaN	NaN	NaN
78	GRL	1.96546	1.96546	1.96546	1.96546	1.96546	1.96546	1.96546	1.96546	1.96546	1.96546	1.96546	1.96546	1.96546	1.96546	1.96546	1.96546	1.96546	1.96546	1.96546	1.96546	1.96546	1.96546	1.96546	1.96546	1.96546	1.96546	1.96546	1.96546	1.96546	1.96546	1.96546	1.96546	1.96546	1.96546	1.96546	1.96546	1.96546	1.96546	1.96546	1.96546	1.96546	1.96546	1.96546	1.96546	1.96546	1.96546	1.96546	1.96546
79	GTM	400.375	400.375	400.375	400.375	400.375	400.375	400.375	400.375	400.375	400.375	400.375	400.375	400.375	400.375	400.375	400.375	400.375	400.375	400.375	400.375	400.375	400.375	400.375	400.375	400.375	400.375	400.375	400.375	400.375	400.375	400.375	400.375	400.375	400.375	400.375	400.375	400.375	400.375	400.375	400.375	400.375	400.375	400.375	400.375	400.375	400.375	400.375	400.375
80	GUM	NaN	NaN	NaN	NaN	NaN	NaN	NaN	NaN	NaN	NaN	NaN	NaN	NaN	NaN	NaN	NaN	NaN	NaN	NaN	NaN	NaN	NaN	NaN	NaN	NaN	NaN	NaN	NaN	NaN	NaN	NaN	NaN	NaN	NaN	NaN	NaN	NaN	NaN	NaN	NaN	NaN	NaN	NaN	NaN	NaN	NaN	NaN	NaN
81	GUY	591.088	591.088	591.088	591.088	591.088	591.088	591.088	591.088	591.088	591.088	591.088	591.088	591.088	591.088	591.088	591.088	591.088	591.088	591.088	591.088	591.088	591.088	591.088	591.088	591.088	591.088	591.088	591.088	591.088	591.088	591.088	591.088	591.088	591.088	591.088	591.088	591.088	591.088	591.088	591.088	591.088	591.088	591.088	591.088	591.088	591.088	591.088	591.088
82	HND	337.706	337.706	337.706	337.706	337.706	337.706	337.706	337.706	337.706	337.706	337.706	337.706	337.706	337.706	337.706	337.706	337.706	337.706	337.706	337.706	337.706	337.706	337.706	337.706	337.706	337.706	337.706	337.706	337.706	337.706	337.706	337.706	337.706	337.706	337.706	337.706	337.706	337.706	337.706	337.706	337.706	337.706	337.706	337.706	337.706	337.706	337.706	337.706
83	HRV	218.01	218.01	218.01	218.01	218.01	218.01	218.01	218.01	218.01	218.01	218.01	218.01	218.01	218.01	218.01	218.01	218.01	218.01	218.01	218.01	218.01	218.01	218.01	218.01	218.01	218.01	218.01	218.01	218.01	218.01	218.01	218.01	218.01	218.01	218.01	218.01	218.01	218.01	218.01	218.01	218.01	218.01	218.01	218.01	218.01	218.01	218.01	218.01
84	HTI	NaN	NaN	NaN	NaN	NaN	NaN	NaN	NaN	NaN	NaN	NaN	NaN	NaN	NaN	NaN	NaN	NaN	NaN	NaN	NaN	NaN	NaN	NaN	NaN	NaN	NaN	NaN	NaN	NaN	NaN	NaN	NaN	NaN	NaN	NaN	NaN	NaN	NaN	NaN	NaN	NaN	NaN	NaN	NaN	NaN	NaN	NaN	NaN
85	HUN	236.661	236.661	236.661	236.661	236.661	236.661	236.661	236.661	236.661	236.661	236.661	236.661	236.661	236.661	236.661	236.661	236.661	236.661	236.661	236.661	236.661	236.661	236.661	236.661	236.661	236.661	236.661	236.661	236.661	236.661	236.661	236.661	236.661	236.661	236.661	236.661	236.661	236.661	236.661	236.661	236.661	236.661	236.661	236.661	236.661	236.661	236.661	236.661
86	IDN	711.783	711.783	711.783	711.783	711.783	711.783	711.783	711.783	711.783	711.783	711.783	711.783	711.783	711.783	711.783	711.783	711.783	711.783	711.783	711.783	711.783	711.783	711.783	711.783	711.783	711.783	711.783	711.783	711.783	711.783	711.783	711.783	711.783	711.783	711.783	711.783	711.783	711.783	711.783	711.783	711.783	711.783	711.783	711.783	711.783	711.783	711.783	711.783
87	IMN	NaN	NaN	NaN	NaN	NaN	NaN	NaN	NaN	NaN	NaN	NaN	NaN	NaN	NaN	NaN	NaN	NaN	NaN	NaN	NaN	NaN	NaN	NaN	NaN	NaN	NaN	NaN	NaN	NaN	NaN	NaN	NaN	NaN	NaN	NaN	NaN	NaN	NaN	NaN	NaN	NaN	NaN	NaN	NaN	NaN	NaN	NaN	NaN
88	IND	494.848	494.848	494.848	494.848	494.848	494.848	494.848	494.848	494.848	494.848	494.848	494.848	494.848	494.848	494.848	494.848	494.848	494.848	494.848	494.848	494.848	494.848	494.848	494.848	494.848	494.848	494.848	494.848	494.848	494.848	494.848	494.848	494.848	494.848	494.848	494.848	494.848	494.848	494.848	494.848	494.848	494.848	494.848	494.848	494.848	494.848	494.848	494.848
89	IRL	182.719	182.719	182.719	182.719	182.719	182.719	182.719	182.719	182.719	182.719	182.719	182.719	182.719	182.719	182.719	182.719	182.719	182.719	182.719	182.719	182.719	182.719	182.719	182.719	182.719	182.719	182.719	182.719	182.719	182.719	182.719	182.719	182.719	182.719	182.719	182.719	182.719	182.719	182.719	182.719	182.719	182.719	182.719	182.719	182.719	182.719	182.719	182.719
90	IRN	190.711	190.711	190.711	190.711	190.711	190.711	190.711	190.711	190.711	190.711	190.711	190.711	190.711	190.711	190.711	190.711	190.711	190.711	190.711	190.711	190.711	190.711	190.711	190.711	190.711	190.711	190.711	190.711	190.711	190.711	190.711	190.711	190.711	190.711	190.711	190.711	190.711	190.711	190.711	190.711	190.711	190.711	190.711	190.711	190.711	190.711	190.711	190.711
91	IRQ	262.885	262.885	262.885	262.885	262.885	262.885	262.885	262.885	262.885	262.885	262.885	262.885	262.885	262.885	262.885	262.885	262.885	262.885	262.885	262.885	262.885	262.885	262.885	262.885	262.885	262.885	262.885	262.885	262.885	262.885	262.885	262.885	262.885	262.885	262.885	262.885	262.885	262.885	262.885	262.885	262.885	262.885	262.885	262.885	262.885	262.885	262.885	262.885
92	ISL	139.294	139.294	139.294	139.294	139.294	139.294	139.294	139.294	139.294	139.294	139.294	139.294	139.294	139.294	139.294	139.294	139.294	139.294	139.294	139.294	139.294	139.294	139.294	139.294	139.294	139.294	139.294	139.294	139.294	139.294	139.294	139.294	139.294	139.294	139.294	139.294	139.294	139.294	139.294	139.294	139.294	139.294	139.294	139.294	139.294	139.294	139.294	139.294
93	ISR	238.477	238.477	238.477	238.477	238.477	238.477	238.477	238.477	238.477	238.477	238.477	238.477	238.477	238.477	238.477	238.477	238.477	238.477	238.477	238.477	238.477	238.477	238.477	238.477	238.477	238.477	238.477	238.477	238.477	238.477	238.477	238.477	238.477	238.477	238.477	238.477	238.477	238.477	238.477	238.477	238.477	238.477	238.477	238.477	238.477	238.477	238.477	238.477
94	ITA	164.876	164.876	164.876	164.876	164.876	164.876	164.876	164.876	164.876	164.876	164.876	164.876	164.876	164.876	164.876	164.876	164.876	164.876	164.876	164.876	164.876	164.876	164.876	164.876	164.876	164.876	164.876	164.876	164.876	164.876	164.876	164.876	164.876	164.876	164.876	164.876	164.876	164.876	164.876	164.876	164.876	164.876	164.876	164.876	164.876	164.876	164.876	164.876
95	JAM	NaN	NaN	NaN	NaN	NaN	NaN	NaN	NaN	NaN	NaN	NaN	NaN	NaN	NaN	NaN	NaN	NaN	NaN	NaN	NaN	NaN	NaN	NaN	NaN	NaN	NaN	NaN	NaN	NaN	NaN	NaN	NaN	NaN	NaN	NaN	NaN	NaN	NaN	NaN	NaN	NaN	NaN	NaN	NaN	NaN	NaN	NaN	NaN
96	JOR	229.241	229.241	229.241	229.241	229.241	229.241	229.241	229.241	229.241	229.241	229.241	229.241	229.241	229.241	229.241	229.241	229.241	229.241	229.241	229.241	229.241	229.241	229.241	229.241	229.241	229.241	229.241	229.241	229.241	229.241	229.241	229.241	229.241	229.241	229.241	229.241	229.241	229.241	229.241	229.241	229.241	229.241	229.241	229.241	229.241	229.241	229.241	229.241
97	JPN	213.765	213.765	213.765	213.765	213.765	213.765	213.765	213.765	213.765	213.765	213.765	213.765	213.765	213.765	213.765	213.765	213.765	213.765	213.765	213.765	213.765	213.765	213.765	213.765	213.765	213.765	213.765	213.765	213.765	213.765	213.765	213.765	213.765	213.765	213.765	213.765	213.765	213.765	213.765	213.765	213.765	213.765	213.765	213.765	213.765	213.765	213.765	213.765
98	KAZ	137.648	137.648	137.648	137.648	137.648	137.648	137.648	137.648	137.648	137.648	137.648	137.648	137.648	137.648	137.648	137.648	137.648	137.648	137.648	137.648	137.648	137.648	137.648	137.648	137.648	137.648	137.648	137.648	137.648	137.648	137.648	137.648	137.648	137.648	137.648	137.648	137.648	137.648	137.648	137.648	137.648	137.648	137.648	137.648	137.648	137.648	137.648	137.648
99	KEN	381.242	381.242	381.242	381.242	381.242	381.242	381.242	381.242	381.242	381.242	381.242	381.242	381.242	381.242	381.242	381.242	381.242	381.242	381.242	381.242	381.242	381.242	381.242	381.242	381.242	381.242	381.242	381.242	381.242	381.242	381.242	381.242	381.242	381.242	381.242	381.242	381.242	381.242	381.242	381.242	381.242	381.242	381.242	381.242	381.242	381.242	381.242	381.242
100	KGZ	85.1427	85.1427	85.1427	85.1427	85.1427	85.1427	85.1427	85.1427	85.1427	85.1427	85.1427	85.1427	85.1427	85.1427	85.1427	85.1427	85.1427	85.1427	85.1427	85.1427	85.1427	85.1427	85.1427	85.1427	85.1427	85.1427	85.1427	85.1427	85.1427	85.1427	85.1427	85.1427	85.1427	85.1427	85.1427	85.1427	85.1427	85.1427	85.1427	85.1427	85.1427	85.1427	85.1427	85.1427	85.1427	85.1427	85.1427	85.1427
101	KHM	646.31	646.31	646.31	646.31	646.31	646.31	646.31	646.31	646.31	646.31	646.31	646.31	646.31	646.31	646.31	646.31	646.31	646.31	646.31	646.31	646.31	646.31	646.31	646.31	646.31	646.31	646.31	646.31	646.31	646.31	646.31	646.31	646.31	646.31	646.31	646.31	646.31	646.31	646.31	646.31	646.31	646.31	646.31	646.31	646.31	646.31	646.31	646.31
102	KIR	NaN	NaN	NaN	NaN	NaN	NaN	NaN	NaN	NaN	NaN	NaN	NaN	NaN	NaN	NaN	NaN	NaN	NaN	NaN	NaN	NaN	NaN	NaN	NaN	NaN	NaN	NaN	NaN	NaN	NaN	NaN	NaN	NaN	NaN	NaN	NaN	NaN	NaN	NaN	NaN	NaN	NaN	NaN	NaN	NaN	NaN	NaN	NaN
103	KNA	NaN	NaN	NaN	NaN	NaN	NaN	NaN	NaN	NaN	NaN	NaN	NaN	NaN	NaN	NaN	NaN	NaN	NaN	NaN	NaN	NaN	NaN	NaN	NaN	NaN	NaN	NaN	NaN	NaN	NaN	NaN	NaN	NaN	NaN	NaN	NaN	NaN	NaN	NaN	NaN	NaN	NaN	NaN	NaN	NaN	NaN	NaN	NaN
104	KOR	173.657	173.657	173.657	173.657	173.657	173.657	173.657	173.657	173.657	173.657	173.657	173.657	173.657	173.657	173.657	173.657	173.657	173.657	173.657	173.657	173.657	173.657	173.657	173.657	173.657	173.657	173.657	173.657	173.657	173.657	173.657	173.657	173.657	173.657	173.657	173.657	173.657	173.657	173.657	173.657	173.657	173.657	173.657	173.657	173.657	173.657	173.657	173.657
105	KSV	298.23	298.23	298.23	298.23	298.23	298.23	298.23	298.23	298.23	298.23	298.23	298.23	298.23	298.23	298.23	298.23	298.23	298.23	298.23	298.23	298.23	298.23	298.23	298.23	298.23	298.23	298.23	298.23	298.23	298.23	298.23	298.23	298.23	298.23	298.23	298.23	298.23	298.23	298.23	298.23	298.23	298.23	298.23	298.23	298.23	298.23	298.23	298.23
106	KWT	117.733	117.733	117.733	117.733	117.733	117.733	117.733	117.733	117.733	117.733	117.733	117.733	117.733	117.733	117.733	117.733	117.733	117.733	117.733	117.733	117.733	117.733	117.733	117.733	117.733	117.733	117.733	117.733	117.733	117.733	117.733	117.733	117.733	117.733	117.733	117.733	117.733	117.733	117.733	117.733	117.733	117.733	117.733	117.733	117.733	117.733	117.733	117.733
107	LAO	486.708	486.708	486.708	486.708	486.708	486.708	486.708	486.708	486.708	486.708	486.708	486.708	486.708	486.708	486.708	486.708	486.708	486.708	486.708	486.708	486.708	486.708	486.708	486.708	486.708	486.708	486.708	486.708	486.708	486.708	486.708	486.708	486.708	486.708	486.708	486.708	486.708	486.708	486.708	486.708	486.708	486.708	486.708	486.708	486.708	486.708	486.708	486.708
108	LBN	282.08	282.08	282.08	282.08	282.08	282.08	282.08	282.08	282.08	282.08	282.08	282.08	282.08	282.08	282.08	282.08	282.08	282.08	282.08	282.08	282.08	282.08	282.08	282.08	282.08	282.08	282.08	282.08	282.08	282.08	282.08	282.08	282.08	282.08	282.08	282.08	282.08	282.08	282.08	282.08	282.08	282.08	282.08	282.08	282.08	282.08	282.08	282.08
109	LBR	420.941	420.941	420.941	420.941	420.941	420.941	420.941	420.941	420.941	420.941	420.941	420.941	420.941	420.941	420.941	420.941	420.941	420.941	420.941	420.941	420.941	420.941	420.941	420.941	420.941	420.941	420.941	420.941	420.941	420.941	420.941	420.941	420.941	420.941	420.941	420.941	420.941	420.941	420.941	420.941	420.941	420.941	420.941	420.941	420.941	420.941	420.941	420.941
110	LBY	167.239	167.239	167.239	167.239	167.239	167.239	167.239	167.239	167.239	167.239	167.239	167.239	167.239	167.239	167.239	167.239	167.239	167.239	167.239	167.239	167.239	167.239	167.239	167.239	167.239	167.239	167.239	167.239	167.239	167.239	167.239	167.239	167.239	167.239	167.239	167.239	167.239	167.239	167.239	167.239	167.239	167.239	167.239	167.239	167.239	167.239	167.239	167.239
111	LCA	NaN	NaN	NaN	NaN	NaN	NaN	NaN	NaN	NaN	NaN	NaN	NaN	NaN	NaN	NaN	NaN	NaN	NaN	NaN	NaN	NaN	NaN	NaN	NaN	NaN	NaN	NaN	NaN	NaN	NaN	NaN	NaN	NaN	NaN	NaN	NaN	NaN	NaN	NaN	NaN	NaN	NaN	NaN	NaN	NaN	NaN	NaN	NaN
112	LIE	NaN	NaN	NaN	NaN	NaN	NaN	NaN	NaN	NaN	NaN	NaN	NaN	NaN	NaN	NaN	NaN	NaN	NaN	NaN	NaN	NaN	NaN	NaN	NaN	NaN	NaN	NaN	NaN	NaN	NaN	NaN	NaN	NaN	NaN	NaN	NaN	NaN	NaN	NaN	NaN	NaN	NaN	NaN	NaN	NaN	NaN	NaN	NaN
113	LKA	521.067	521.067	521.067	521.067	521.067	521.067	521.067	521.067	521.067	521.067	521.067	521.067	521.067	521.067	521.067	521.067	521.067	521.067	521.067	521.067	521.067	521.067	521.067	521.067	521.067	521.067	521.067	521.067	521.067	521.067	521.067	521.067	521.067	521.067	521.067	521.067	521.067	521.067	521.067	521.067	521.067	521.067	521.067	521.067	521.067	521.067	521.067	521.067
114	LSO	252.816	252.816	252.816	252.816	252.816	252.816	252.816	252.816	252.816	252.816	252.816	252.816	252.816	252.816	252.816	252.816	252.816	252.816	252.816	252.816	252.816	252.816	252.816	252.816	252.816	252.816	252.816	252.816	252.816	252.816	252.816	252.816	252.816	252.816	252.816	252.816	252.816	252.816	252.816	252.816	252.816	252.816	252.816	252.816	252.816	252.816	252.816	252.816
115	LTU	170.368	170.368	170.368	170.368	170.368	170.368	170.368	170.368	170.368	170.368	170.368	170.368	170.368	170.368	170.368	170.368	170.368	170.368	170.368	170.368	170.368	170.368	170.368	170.368	170.368	170.368	170.368	170.368	170.368	170.368	170.368	170.368	170.368	170.368	170.368	170.368	170.368	170.368	170.368	170.368	170.368	170.368	170.368	170.368	170.368	170.368	170.368	170.368
116	LUX	140.545	140.545	140.545	140.545	140.545	140.545	140.545	140.545	140.545	140.545	140.545	140.545	140.545	140.545	140.545	140.545	140.545	140.545	140.545	140.545	140.545	140.545	140.545	140.545	140.545	140.545	140.545	140.545	140.545	140.545	140.545	140.545	140.545	140.545	140.545	140.545	140.545	140.545	140.545	140.545	140.545	140.545	140.545	140.545	140.545	140.545	140.545	140.545
117	LVA	174.335	174.335	174.335	174.335	174.335	174.335	174.335	174.335	174.335	174.335	174.335	174.335	174.335	174.335	174.335	174.335	174.335	174.335	174.335	174.335	174.335	174.335	174.335	174.335	174.335	174.335	174.335	174.335	174.335	174.335	174.335	174.335	174.335	174.335	174.335	174.335	174.335	174.335	174.335	174.335	174.335	174.335	174.335	174.335	174.335	174.335	174.335	174.335
118	MAF	NaN	NaN	NaN	NaN	NaN	NaN	NaN	NaN	NaN	NaN	NaN	NaN	NaN	NaN	NaN	NaN	NaN	NaN	NaN	NaN	NaN	NaN	NaN	NaN	NaN	NaN	NaN	NaN	NaN	NaN	NaN	NaN	NaN	NaN	NaN	NaN	NaN	NaN	NaN	NaN	NaN	NaN	NaN	NaN	NaN	NaN	NaN	NaN
119	MAR	220.134	220.134	220.134	220.134	220.134	220.134	220.134	220.134	220.134	220.134	220.134	220.134	220.134	220.134	220.134	220.134	220.134	220.134	220.134	220.134	220.134	220.134	220.134	220.134	220.134	220.134	220.134	220.134	220.134	220.134	220.134	220.134	220.134	220.134	220.134	220.134	220.134	220.134	220.134	220.134	220.134	220.134	220.134	220.134	220.134	220.134	220.134	220.134
120	MCO	NaN	NaN	NaN	NaN	NaN	NaN	NaN	NaN	NaN	NaN	NaN	NaN	NaN	NaN	NaN	NaN	NaN	NaN	NaN	NaN	NaN	NaN	NaN	NaN	NaN	NaN	NaN	NaN	NaN	NaN	NaN	NaN	NaN	NaN	NaN	NaN	NaN	NaN	NaN	NaN	NaN	NaN	NaN	NaN	NaN	NaN	NaN	NaN
121	MDA	208.148	208.148	208.148	208.148	208.148	208.148	208.148	208.148	208.148	208.148	208.148	208.148	208.148	208.148	208.148	208.148	208.148	208.148	208.148	208.148	208.148	208.148	208.148	208.148	208.148	208.148	208.148	208.148	208.148	208.148	208.148	208.148	208.148	208.148	208.148	208.148	208.148	208.148	208.148	208.148	208.148	208.148	208.148	208.148	208.148	208.148	208.148	208.148
122	MDG	360.972	360.972	360.972	360.972	360.972	360.972	360.972	360.972	360.972	360.972	360.972	360.972	360.972	360.972	360.972	360.972	360.972	360.972	360.972	360.972	360.972	360.972	360.972	360.972	360.972	360.972	360.972	360.972	360.972	360.972	360.972	360.972	360.972	360.972	360.972	360.972	360.972	360.972	360.972	360.972	360.972	360.972	360.972	360.972	360.972	360.972	360.972	360.972
123	MDV	NaN	NaN	NaN	NaN	NaN	NaN	NaN	NaN	NaN	NaN	NaN	NaN	NaN	NaN	NaN	NaN	NaN	NaN	NaN	NaN	NaN	NaN	NaN	NaN	NaN	NaN	NaN	NaN	NaN	NaN	NaN	NaN	NaN	NaN	NaN	NaN	NaN	NaN	NaN	NaN	NaN	NaN	NaN	NaN	NaN	NaN	NaN	NaN
124	MEX	419.781	419.781	419.781	419.781	419.781	419.781	419.781	419.781	419.781	419.781	419.781	419.781	419.781	419.781	419.781	419.781	419.781	419.781	419.781	419.781	419.781	419.781	419.781	419.781	419.781	419.781	419.781	419.781	419.781	419.781	419.781	419.781	419.781	419.781	419.781	419.781	419.781	419.781	419.781	419.781	419.781	419.781	419.781	419.781	419.781	419.781	419.781	419.781
125	MHL	NaN	NaN	NaN	NaN	NaN	NaN	NaN	NaN	NaN	NaN	NaN	NaN	NaN	NaN	NaN	NaN	NaN	NaN	NaN	NaN	NaN	NaN	NaN	NaN	NaN	NaN	NaN	NaN	NaN	NaN	NaN	NaN	NaN	NaN	NaN	NaN	NaN	NaN	NaN	NaN	NaN	NaN	NaN	NaN	NaN	NaN	NaN	NaN
126	MKD	346.001	346.001	346.001	346.001	346.001	346.001	346.001	346.001	346.001	346.001	346.001	346.001	346.001	346.001	346.001	346.001	346.001	346.001	346.001	346.001	346.001	346.001	346.001	346.001	346.001	346.001	346.001	346.001	346.001	346.001	346.001	346.001	346.001	346.001	346.001	346.001	346.001	346.001	346.001	346.001	346.001	346.001	346.001	346.001	346.001	346.001	346.001	346.001
127	MLI	271.483	271.483	271.483	271.483	271.483	271.483	271.483	271.483	271.483	271.483	271.483	271.483	271.483	271.483	271.483	271.483	271.483	271.483	271.483	271.483	271.483	271.483	271.483	271.483	271.483	271.483	271.483	271.483	271.483	271.483	271.483	271.483	271.483	271.483	271.483	271.483	271.483	271.483	271.483	271.483	271.483	271.483	271.483	271.483	271.483	271.483	271.483	271.483
128	MLT	NaN	NaN	NaN	NaN	NaN	NaN	NaN	NaN	NaN	NaN	NaN	NaN	NaN	NaN	NaN	NaN	NaN	NaN	NaN	NaN	NaN	NaN	NaN	NaN	NaN	NaN	NaN	NaN	NaN	NaN	NaN	NaN	NaN	NaN	NaN	NaN	NaN	NaN	NaN	NaN	NaN	NaN	NaN	NaN	NaN	NaN	NaN	NaN
129	MMR	533.381	533.381	533.381	533.381	533.381	533.381	533.381	533.381	533.381	533.381	533.381	533.381	533.381	533.381	533.381	533.381	533.381	533.381	533.381	533.381	533.381	533.381	533.381	533.381	533.381	533.381	533.381	533.381	533.381	533.381	533.381	533.381	533.381	533.381	533.381	533.381	533.381	533.381	533.381	533.381	533.381	533.381	533.381	533.381	533.381	533.381	533.381	533.381
130	MNE	193.314	193.314	193.314	193.314	193.314	193.314	193.314	193.314	193.314	193.314	193.314	193.314	193.314	193.314	193.314	193.314	193.314	193.314	193.314	193.314	193.314	193.314	193.314	193.314	193.314	193.314	193.314	193.314	193.314	193.314	193.314	193.314	193.314	193.314	193.314	193.314	193.314	193.314	193.314	193.314	193.314	193.314	193.314	193.314	193.314	193.314	193.314	193.314
131	MNG	60.8647	60.8647	60.8647	60.8647	60.8647	60.8647	60.8647	60.8647	60.8647	60.8647	60.8647	60.8647	60.8647	60.8647	60.8647	60.8647	60.8647	60.8647	60.8647	60.8647	60.8647	60.8647	60.8647	60.8647	60.8647	60.8647	60.8647	60.8647	60.8647	60.8647	60.8647	60.8647	60.8647	60.8647	60.8647	60.8647	60.8647	60.8647	60.8647	60.8647	60.8647	60.8647	60.8647	60.8647	60.8647	60.8647	60.8647	60.8647
132	MNP	NaN	NaN	NaN	NaN	NaN	NaN	NaN	NaN	NaN	NaN	NaN	NaN	NaN	NaN	NaN	NaN	NaN	NaN	NaN	NaN	NaN	NaN	NaN	NaN	NaN	NaN	NaN	NaN	NaN	NaN	NaN	NaN	NaN	NaN	NaN	NaN	NaN	NaN	NaN	NaN	NaN	NaN	NaN	NaN	NaN	NaN	NaN	NaN
133	MOZ	365.979	365.979	365.979	365.979	365.979	365.979	365.979	365.979	365.979	365.979	365.979	365.979	365.979	365.979	365.979	365.979	365.979	365.979	365.979	365.979	365.979	365.979	365.979	365.979	365.979	365.979	365.979	365.979	365.979	365.979	365.979	365.979	365.979	365.979	365.979	365.979	365.979	365.979	365.979	365.979	365.979	365.979	365.979	365.979	365.979	365.979	365.979	365.979
134	MRT	192.847	192.847	192.847	192.847	192.847	192.847	192.847	192.847	192.847	192.847	192.847	192.847	192.847	192.847	192.847	192.847	192.847	192.847	192.847	192.847	192.847	192.847	192.847	192.847	192.847	192.847	192.847	192.847	192.847	192.847	192.847	192.847	192.847	192.847	192.847	192.847	192.847	192.847	192.847	192.847	192.847	192.847	192.847	192.847	192.847	192.847	192.847	192.847
135	MUS	NaN	NaN	NaN	NaN	NaN	NaN	NaN	NaN	NaN	NaN	NaN	NaN	NaN	NaN	NaN	NaN	NaN	NaN	NaN	NaN	NaN	NaN	NaN	NaN	NaN	NaN	NaN	NaN	NaN	NaN	NaN	NaN	NaN	NaN	NaN	NaN	NaN	NaN	NaN	NaN	NaN	NaN	NaN	NaN	NaN	NaN	NaN	NaN
136	MWI	397.681	397.681	397.681	397.681	397.681	397.681	397.681	397.681	397.681	397.681	397.681	397.681	397.681	397.681	397.681	397.681	397.681	397.681	397.681	397.681	397.681	397.681	397.681	397.681	397.681	397.681	397.681	397.681	397.681	397.681	397.681	397.681	397.681	397.681	397.681	397.681	397.681	397.681	397.681	397.681	397.681	397.681	397.681	397.681	397.681	397.681	397.681	397.681
137	MYS	562.471	562.471	562.471	562.471	562.471	562.471	562.471	562.471	562.471	562.471	562.471	562.471	562.471	562.471	562.471	562.471	562.471	562.471	562.471	562.471	562.471	562.471	562.471	562.471	562.471	562.471	562.471	562.471	562.471	562.471	562.471	562.471	562.471	562.471	562.471	562.471	562.471	562.471	562.471	562.471	562.471	562.471	562.471	562.471	562.471	562.471	562.471	562.471
138	NAM	277.544	277.544	277.544	277.544	277.544	277.544	277.544	277.544	277.544	277.544	277.544	277.544	277.544	277.544	277.544	277.544	277.544	277.544	277.544	277.544	277.544	277.544	277.544	277.544	277.544	277.544	277.544	277.544	277.544	277.544	277.544	277.544	277.544	277.544	277.544	277.544	277.544	277.544	277.544	277.544	277.544	277.544	277.544	277.544	277.544	277.544	277.544	277.544
139	NCL	NaN	NaN	NaN	NaN	NaN	NaN	NaN	NaN	NaN	NaN	NaN	NaN	NaN	NaN	NaN	NaN	NaN	NaN	NaN	NaN	NaN	NaN	NaN	NaN	NaN	NaN	NaN	NaN	NaN	NaN	NaN	NaN	NaN	NaN	NaN	NaN	NaN	NaN	NaN	NaN	NaN	NaN	NaN	NaN	NaN	NaN	NaN	NaN
140	NER	213.23	213.23	213.23	213.23	213.23	213.23	213.23	213.23	213.23	213.23	213.23	213.23	213.23	213.23	213.23	213.23	213.23	213.23	213.23	213.23	213.23	213.23	213.23	213.23	213.23	213.23	213.23	213.23	213.23	213.23	213.23	213.23	213.23	213.23	213.23	213.23	213.23	213.23	213.23	213.23	213.23	213.23	213.23	213.23	213.23	213.23	213.23	213.23
141	NGA	477.221	477.221	477.221	477.221	477.221	477.221	477.221	477.221	477.221	477.221	477.221	477.221	477.221	477.221	477.221	477.221	477.221	477.221	477.221	477.221	477.221	477.221	477.221	477.221	477.221	477.221	477.221	477.221	477.221	477.221	477.221	477.221	477.221	477.221	477.221	477.221	477.221	477.221	477.221	477.221	477.221	477.221	477.221	477.221	477.221	477.221	477.221	477.221
142	NIC	647.144	647.144	647.144	647.144	647.144	647.144	647.144	647.144	647.144	647.144	647.144	647.144	647.144	647.144	647.144	647.144	647.144	647.144	647.144	647.144	647.144	647.144	647.144	647.144	647.144	647.144	647.144	647.144	647.144	647.144	647.144	647.144	647.144	647.144	647.144	647.144	647.144	647.144	647.144	647.144	647.144	647.144	647.144	647.144	647.144	647.144	647.144	647.144
143	NLD	306.968	306.968	306.968	306.968	306.968	306.968	306.968	306.968	306.968	306.968	306.968	306.968	306.968	306.968	306.968	306.968	306.968	306.968	306.968	306.968	306.968	306.968	306.968	306.968	306.968	306.968	306.968	306.968	306.968	306.968	306.968	306.968	306.968	306.968	306.968	306.968	306.968	306.968	306.968	306.968	306.968	306.968	306.968	306.968	306.968	306.968	306.968	306.968
144	NOR	138.99	138.99	138.99	138.99	138.99	138.99	138.99	138.99	138.99	138.99	138.99	138.99	138.99	138.99	138.99	138.99	138.99	138.99	138.99	138.99	138.99	138.99	138.99	138.99	138.99	138.99	138.99	138.99	138.99	138.99	138.99	138.99	138.99	138.99	138.99	138.99	138.99	138.99	138.99	138.99	138.99	138.99	138.99	138.99	138.99	138.99	138.99	138.99
145	NPL	224.736	224.736	224.736	224.736	224.736	224.736	224.736	224.736	224.736	224.736	224.736	224.736	224.736	224.736	224.736	224.736	224.736	224.736	224.736	224.736	224.736	224.736	224.736	224.736	224.736	224.736	224.736	224.736	224.736	224.736	224.736	224.736	224.736	224.736	224.736	224.736	224.736	224.736	224.736	224.736	224.736	224.736	224.736	224.736	224.736	224.736	224.736	224.736
146	NRU	NaN	NaN	NaN	NaN	NaN	NaN	NaN	NaN	NaN	NaN	NaN	NaN	NaN	NaN	NaN	NaN	NaN	NaN	NaN	NaN	NaN	NaN	NaN	NaN	NaN	NaN	NaN	NaN	NaN	NaN	NaN	NaN	NaN	NaN	NaN	NaN	NaN	NaN	NaN	NaN	NaN	NaN	NaN	NaN	NaN	NaN	NaN	NaN
147	NZL	216.627	216.627	216.627	216.627	216.627	216.627	216.627	216.627	216.627	216.627	216.627	216.627	216.627	216.627	216.627	216.627	216.627	216.627	216.627	216.627	216.627	216.627	216.627	216.627	216.627	216.627	216.627	216.627	216.627	216.627	216.627	216.627	216.627	216.627	216.627	216.627	216.627	216.627	216.627	216.627	216.627	216.627	216.627	216.627	216.627	216.627	216.627	216.627
148	OMN	244.874	244.874	244.874	244.874	244.874	244.874	244.874	244.874	244.874	244.874	244.874	244.874	244.874	244.874	244.874	244.874	244.874	244.874	244.874	244.874	244.874	244.874	244.874	244.874	244.874	244.874	244.874	244.874	244.874	244.874	244.874	244.874	244.874	244.874	244.874	244.874	244.874	244.874	244.874	244.874	244.874	244.874	244.874	244.874	244.874	244.874	244.874	244.874
149	PAK	205.796	205.796	205.796	205.796	205.796	205.796	205.796	205.796	205.796	205.796	205.796	205.796	205.796	205.796	205.796	205.796	205.796	205.796	205.796	205.796	205.796	205.796	205.796	205.796	205.796	205.796	205.796	205.796	205.796	205.796	205.796	205.796	205.796	205.796	205.796	205.796	205.796	205.796	205.796	205.796	205.796	205.796	205.796	205.796	205.796	205.796	205.796	205.796
150	PAN	232.531	232.531	232.531	232.531	232.531	232.531	232.531	232.531	232.531	232.531	232.531	232.531	232.531	232.531	232.531	232.531	232.531	232.531	232.531	232.531	232.531	232.531	232.531	232.531	232.531	232.531	232.531	232.531	232.531	232.531	232.531	232.531	232.531	232.531	232.531	232.531	232.531	232.531	232.531	232.531	232.531	232.531	232.531	232.531	232.531	232.531	232.531	232.531
151	PER	421.572	421.572	421.572	421.572	421.572	421.572	421.572	421.572	421.572	421.572	421.572	421.572	421.572	421.572	421.572	421.572	421.572	421.572	421.572	421.572	421.572	421.572	421.572	421.572	421.572	421.572	421.572	421.572	421.572	421.572	421.572	421.572	421.572	421.572	421.572	421.572	421.572	421.572	421.572	421.572	421.572	421.572	421.572	421.572	421.572	421.572	421.572	421.572
152	PHL	63.81	63.81	63.81	63.81	63.81	63.81	63.81	63.81	63.81	63.81	63.81	63.81	63.81	63.81	63.81	63.81	63.81	63.81	63.81	63.81	63.81	63.81	63.81	63.81	63.81	63.81	63.81	63.81	63.81	63.81	63.81	63.81	63.81	63.81	63.81	63.81	63.81	63.81	63.81	63.81	63.81	63.81	63.81	63.81	63.81	63.81	63.81	63.81
153	PLW	NaN	NaN	NaN	NaN	NaN	NaN	NaN	NaN	NaN	NaN	NaN	NaN	NaN	NaN	NaN	NaN	NaN	NaN	NaN	NaN	NaN	NaN	NaN	NaN	NaN	NaN	NaN	NaN	NaN	NaN	NaN	NaN	NaN	NaN	NaN	NaN	NaN	NaN	NaN	NaN	NaN	NaN	NaN	NaN	NaN	NaN	NaN	NaN
154	PNG	486.956	486.956	486.956	486.956	486.956	486.956	486.956	486.956	486.956	486.956	486.956	486.956	486.956	486.956	486.956	486.956	486.956	486.956	486.956	486.956	486.956	486.956	486.956	486.956	486.956	486.956	486.956	486.956	486.956	486.956	486.956	486.956	486.956	486.956	486.956	486.956	486.956	486.956	486.956	486.956	486.956	486.956	486.956	486.956	486.956	486.956	486.956	486.956
155	POL	223.771	223.771	223.771	223.771	223.771	223.771	223.771	223.771	223.771	223.771	223.771	223.771	223.771	223.771	223.771	223.771	223.771	223.771	223.771	223.771	223.771	223.771	223.771	223.771	223.771	223.771	223.771	223.771	223.771	223.771	223.771	223.771	223.771	223.771	223.771	223.771	223.771	223.771	223.771	223.771	223.771	223.771	223.771	223.771	223.771	223.771	223.771	223.771
156	PRI	NaN	NaN	NaN	NaN	NaN	NaN	NaN	NaN	NaN	NaN	NaN	NaN	NaN	NaN	NaN	NaN	NaN	NaN	NaN	NaN	NaN	NaN	NaN	NaN	NaN	NaN	NaN	NaN	NaN	NaN	NaN	NaN	NaN	NaN	NaN	NaN	NaN	NaN	NaN	NaN	NaN	NaN	NaN	NaN	NaN	NaN	NaN	NaN
157	PRK	117.885	117.885	117.885	117.885	117.885	117.885	117.885	117.885	117.885	117.885	117.885	117.885	117.885	117.885	117.885	117.885	117.885	117.885	117.885	117.885	117.885	117.885	117.885	117.885	117.885	117.885	117.885	117.885	117.885	117.885	117.885	117.885	117.885	117.885	117.885	117.885	117.885	117.885	117.885	117.885	117.885	117.885	117.885	117.885	117.885	117.885	117.885	117.885
158	PRT	336.626	336.626	336.626	336.626	336.626	336.626	336.626	336.626	336.626	336.626	336.626	336.626	336.626	336.626	336.626	336.626	336.626	336.626	336.626	336.626	336.626	336.626	336.626	336.626	336.626	336.626	336.626	336.626	336.626	336.626	336.626	336.626	336.626	336.626	336.626	336.626	336.626	336.626	336.626	336.626	336.626	336.626	336.626	336.626	336.626	336.626	336.626	336.626
159	PRY	558.756	558.756	558.756	558.756	558.756	558.756	558.756	558.756	558.756	558.756	558.756	558.756	558.756	558.756	558.756	558.756	558.756	558.756	558.756	558.756	558.756	558.756	558.756	558.756	558.756	558.756	558.756	558.756	558.756	558.756	558.756	558.756	558.756	558.756	558.756	558.756	558.756	558.756	558.756	558.756	558.756	558.756	558.756	558.756	558.756	558.756	558.756	558.756
160	PYF	NaN	NaN	NaN	NaN	NaN	NaN	NaN	NaN	NaN	NaN	NaN	NaN	NaN	NaN	NaN	NaN	NaN	NaN	NaN	NaN	NaN	NaN	NaN	NaN	NaN	NaN	NaN	NaN	NaN	NaN	NaN	NaN	NaN	NaN	NaN	NaN	NaN	NaN	NaN	NaN	NaN	NaN	NaN	NaN	NaN	NaN	NaN	NaN
161	QAT	192.329	192.329	192.329	192.329	192.329	192.329	192.329	192.329	192.329	192.329	192.329	192.329	192.329	192.329	192.329	192.329	192.329	192.329	192.329	192.329	192.329	192.329	192.329	192.329	192.329	192.329	192.329	192.329	192.329	192.329	192.329	192.329	192.329	192.329	192.329	192.329	192.329	192.329	192.329	192.329	192.329	192.329	192.329	192.329	192.329	192.329	192.329	192.329
162	ROU	243.475	243.475	243.475	243.475	243.475	243.475	243.475	243.475	243.475	243.475	243.475	243.475	243.475	243.475	243.475	243.475	243.475	243.475	243.475	243.475	243.475	243.475	243.475	243.475	243.475	243.475	243.475	243.475	243.475	243.475	243.475	243.475	243.475	243.475	243.475	243.475	243.475	243.475	243.475	243.475	243.475	243.475	243.475	243.475	243.475	243.475	243.475	243.475
163	RUS	120.013	120.013	120.013	120.013	120.013	120.013	120.013	120.013	120.013	120.013	120.013	120.013	120.013	120.013	120.013	120.013	120.013	120.013	120.013	120.013	120.013	120.013	120.013	120.013	120.013	120.013	120.013	120.013	120.013	120.013	120.013	120.013	120.013	120.013	120.013	120.013	120.013	120.013	120.013	120.013	120.013	120.013	120.013	120.013	120.013	120.013	120.013	120.013
164	RWA	665.681	665.681	665.681	665.681	665.681	665.681	665.681	665.681	665.681	665.681	665.681	665.681	665.681	665.681	665.681	665.681	665.681	665.681	665.681	665.681	665.681	665.681	665.681	665.681	665.681	665.681	665.681	665.681	665.681	665.681	665.681	665.681	665.681	665.681	665.681	665.681	665.681	665.681	665.681	665.681	665.681	665.681	665.681	665.681	665.681	665.681	665.681	665.681
165	SAU	247.331	247.331	247.331	247.331	247.331	247.331	247.331	247.331	247.331	247.331	247.331	247.331	247.331	247.331	247.331	247.331	247.331	247.331	247.331	247.331	247.331	247.331	247.331	247.331	247.331	247.331	247.331	247.331	247.331	247.331	247.331	247.331	247.331	247.331	247.331	247.331	247.331	247.331	247.331	247.331	247.331	247.331	247.331	247.331	247.331	247.331	247.331	247.331
166	SDN	444.687	444.687	444.687	444.687	444.687	444.687	444.687	444.687	444.687	444.687	444.687	444.687	444.687	444.687	444.687	444.687	444.687	444.687	444.687	444.687	444.687	444.687	444.687	444.687	444.687	444.687	444.687	444.687	444.687	444.687	444.687	444.687	444.687	444.687	444.687	444.687	444.687	444.687	444.687	444.687	444.687	444.687	444.687	444.687	444.687	444.687	444.687	444.687
167	SEN	412.992	412.992	412.992	412.992	412.992	412.992	412.992	412.992	412.992	412.992	412.992	412.992	412.992	412.992	412.992	412.992	412.992	412.992	412.992	412.992	412.992	412.992	412.992	412.992	412.992	412.992	412.992	412.992	412.992	412.992	412.992	412.992	412.992	412.992	412.992	412.992	412.992	412.992	412.992	412.992	412.992	412.992	412.992	412.992	412.992	412.992	412.992	412.992
168	SGP	NaN	NaN	NaN	NaN	NaN	NaN	NaN	NaN	NaN	NaN	NaN	NaN	NaN	NaN	NaN	NaN	NaN	NaN	NaN	NaN	NaN	NaN	NaN	NaN	NaN	NaN	NaN	NaN	NaN	NaN	NaN	NaN	NaN	NaN	NaN	NaN	NaN	NaN	NaN	NaN	NaN	NaN	NaN	NaN	NaN	NaN	NaN	NaN
169	SLB	NaN	NaN	NaN	NaN	NaN	NaN	NaN	NaN	NaN	NaN	NaN	NaN	NaN	NaN	NaN	NaN	NaN	NaN	NaN	NaN	NaN	NaN	NaN	NaN	NaN	NaN	NaN	NaN	NaN	NaN	NaN	NaN	NaN	NaN	NaN	NaN	NaN	NaN	NaN	NaN	NaN	NaN	NaN	NaN	NaN	NaN	NaN	NaN
170	SLE	548.288	548.288	548.288	548.288	548.288	548.288	548.288	548.288	548.288	548.288	548.288	548.288	548.288	548.288	548.288	548.288	548.288	548.288	548.288	548.288	548.288	548.288	548.288	548.288	548.288	548.288	548.288	548.288	548.288	548.288	548.288	548.288	548.288	548.288	548.288	548.288	548.288	548.288	548.288	548.288	548.288	548.288	548.288	548.288	548.288	548.288	548.288	548.288
171	SLV	417.992	417.992	417.992	417.992	417.992	417.992	417.992	417.992	417.992	417.992	417.992	417.992	417.992	417.992	417.992	417.992	417.992	417.992	417.992	417.992	417.992	417.992	417.992	417.992	417.992	417.992	417.992	417.992	417.992	417.992	417.992	417.992	417.992	417.992	417.992	417.992	417.992	417.992	417.992	417.992	417.992	417.992	417.992	417.992	417.992	417.992	417.992	417.992
172	SMR	NaN	NaN	NaN	NaN	NaN	NaN	NaN	NaN	NaN	NaN	NaN	NaN	NaN	NaN	NaN	NaN	NaN	NaN	NaN	NaN	NaN	NaN	NaN	NaN	NaN	NaN	NaN	NaN	NaN	NaN	NaN	NaN	NaN	NaN	NaN	NaN	NaN	NaN	NaN	NaN	NaN	NaN	NaN	NaN	NaN	NaN	NaN	NaN
173	SOM	340.883	340.883	340.883	340.883	340.883	340.883	340.883	340.883	340.883	340.883	340.883	340.883	340.883	340.883	340.883	340.883	340.883	340.883	340.883	340.883	340.883	340.883	340.883	340.883	340.883	340.883	340.883	340.883	340.883	340.883	340.883	340.883	340.883	340.883	340.883	340.883	340.883	340.883	340.883	340.883	340.883	340.883	340.883	340.883	340.883	340.883	340.883	340.883
174	SRB	292.613	292.613	292.613	292.613	292.613	292.613	292.613	292.613	292.613	292.613	292.613	292.613	292.613	292.613	292.613	292.613	292.613	292.613	292.613	292.613	292.613	292.613	292.613	292.613	292.613	292.613	292.613	292.613	292.613	292.613	292.613	292.613	292.613	292.613	292.613	292.613	292.613	292.613	292.613	292.613	292.613	292.613	292.613	292.613	292.613	292.613	292.613	292.613
175	SSD	864.243	864.243	864.243	864.243	864.243	864.243	864.243	864.243	864.243	864.243	864.243	864.243	864.243	864.243	864.243	864.243	864.243	864.243	864.243	864.243	864.243	864.243	864.243	864.243	864.243	864.243	864.243	864.243	864.243	864.243	864.243	864.243	864.243	864.243	864.243	864.243	864.243	864.243	864.243	864.243	864.243	864.243	864.243	864.243	864.243	864.243	864.243	864.243
176	STP	NaN	NaN	NaN	NaN	NaN	NaN	NaN	NaN	NaN	NaN	NaN	NaN	NaN	NaN	NaN	NaN	NaN	NaN	NaN	NaN	NaN	NaN	NaN	NaN	NaN	NaN	NaN	NaN	NaN	NaN	NaN	NaN	NaN	NaN	NaN	NaN	NaN	NaN	NaN	NaN	NaN	NaN	NaN	NaN	NaN	NaN	NaN	NaN
177	SUR	595.053	595.053	595.053	595.053	595.053	595.053	595.053	595.053	595.053	595.053	595.053	595.053	595.053	595.053	595.053	595.053	595.053	595.053	595.053	595.053	595.053	595.053	595.053	595.053	595.053	595.053	595.053	595.053	595.053	595.053	595.053	595.053	595.053	595.053	595.053	595.053	595.053	595.053	595.053	595.053	595.053	595.053	595.053	595.053	595.053	595.053	595.053	595.053
178	SVK	253.055	253.055	253.055	253.055	253.055	253.055	253.055	253.055	253.055	253.055	253.055	253.055	253.055	253.055	253.055	253.055	253.055	253.055	253.055	253.055	253.055	253.055	253.055	253.055	253.055	253.055	253.055	253.055	253.055	253.055	253.055	253.055	253.055	253.055	253.055	253.055	253.055	253.055	253.055	253.055	253.055	253.055	253.055	253.055	253.055	253.055	253.055	253.055
179	SVN	258.144	258.144	258.144	258.144	258.144	258.144	258.144	258.144	258.144	258.144	258.144	258.144	258.144	258.144	258.144	258.144	258.144	258.144	258.144	258.144	258.144	258.144	258.144	258.144	258.144	258.144	258.144	258.144	258.144	258.144	258.144	258.144	258.144	258.144	258.144	258.144	258.144	258.144	258.144	258.144	258.144	258.144	258.144	258.144	258.144	258.144	258.144	258.144
180	SWE	293.302	293.302	293.302	293.302	293.302	293.302	293.302	293.302	293.302	293.302	293.302	293.302	293.302	293.302	293.302	293.302	293.302	293.302	293.302	293.302	293.302	293.302	293.302	293.302	293.302	293.302	293.302	293.302	293.302	293.302	293.302	293.302	293.302	293.302	293.302	293.302	293.302	293.302	293.302	293.302	293.302	293.302	293.302	293.302	293.302	293.302	293.302	293.302
181	SWZ	405.979	405.979	405.979	405.979	405.979	405.979	405.979	405.979	405.979	405.979	405.979	405.979	405.979	405.979	405.979	405.979	405.979	405.979	405.979	405.979	405.979	405.979	405.979	405.979	405.979	405.979	405.979	405.979	405.979	405.979	405.979	405.979	405.979	405.979	405.979	405.979	405.979	405.979	405.979	405.979	405.979	405.979	405.979	405.979	405.979	405.979	405.979	405.979
182	SXM	NaN	NaN	NaN	NaN	NaN	NaN	NaN	NaN	NaN	NaN	NaN	NaN	NaN	NaN	NaN	NaN	NaN	NaN	NaN	NaN	NaN	NaN	NaN	NaN	NaN	NaN	NaN	NaN	NaN	NaN	NaN	NaN	NaN	NaN	NaN	NaN	NaN	NaN	NaN	NaN	NaN	NaN	NaN	NaN	NaN	NaN	NaN	NaN
183	SYC	NaN	NaN	NaN	NaN	NaN	NaN	NaN	NaN	NaN	NaN	NaN	NaN	NaN	NaN	NaN	NaN	NaN	NaN	NaN	NaN	NaN	NaN	NaN	NaN	NaN	NaN	NaN	NaN	NaN	NaN	NaN	NaN	NaN	NaN	NaN	NaN	NaN	NaN	NaN	NaN	NaN	NaN	NaN	NaN	NaN	NaN	NaN	NaN
184	SYR	253.806	253.806	253.806	253.806	253.806	253.806	253.806	253.806	253.806	253.806	253.806	253.806	253.806	253.806	253.806	253.806	253.806	253.806	253.806	253.806	253.806	253.806	253.806	253.806	253.806	253.806	253.806	253.806	253.806	253.806	253.806	253.806	253.806	253.806	253.806	253.806	253.806	253.806	253.806	253.806	253.806	253.806	253.806	253.806	253.806	253.806	253.806	253.806
185	TCA	NaN	NaN	NaN	NaN	NaN	NaN	NaN	NaN	NaN	NaN	NaN	NaN	NaN	NaN	NaN	NaN	NaN	NaN	NaN	NaN	NaN	NaN	NaN	NaN	NaN	NaN	NaN	NaN	NaN	NaN	NaN	NaN	NaN	NaN	NaN	NaN	NaN	NaN	NaN	NaN	NaN	NaN	NaN	NaN	NaN	NaN	NaN	NaN
186	TCD	379.214	379.214	379.214	379.214	379.214	379.214	379.214	379.214	379.214	379.214	379.214	379.214	379.214	379.214	379.214	379.214	379.214	379.214	379.214	379.214	379.214	379.214	379.214	379.214	379.214	379.214	379.214	379.214	379.214	379.214	379.214	379.214	379.214	379.214	379.214	379.214	379.214	379.214	379.214	379.214	379.214	379.214	379.214	379.214	379.214	379.214	379.214	379.214
187	TGO	539.046	539.046	539.046	539.046	539.046	539.046	539.046	539.046	539.046	539.046	539.046	539.046	539.046	539.046	539.046	539.046	539.046	539.046	539.046	539.046	539.046	539.046	539.046	539.046	539.046	539.046	539.046	539.046	539.046	539.046	539.046	539.046	539.046	539.046	539.046	539.046	539.046	539.046	539.046	539.046	539.046	539.046	539.046	539.046	539.046	539.046	539.046	539.046
188	THA	621.662	621.662	621.662	621.662	621.662	621.662	621.662	621.662	621.662	621.662	621.662	621.662	621.662	621.662	621.662	621.662	621.662	621.662	621.662	621.662	621.662	621.662	621.662	621.662	621.662	621.662	621.662	621.662	621.662	621.662	621.662	621.662	621.662	621.662	621.662	621.662	621.662	621.662	621.662	621.662	621.662	621.662	621.662	621.662	621.662	621.662	621.662	621.662
189	TJK	72.0458	72.0458	72.0458	72.0458	72.0458	72.0458	72.0458	72.0458	72.0458	72.0458	72.0458	72.0458	72.0458	72.0458	72.0458	72.0458	72.0458	72.0458	72.0458	72.0458	72.0458	72.0458	72.0458	72.0458	72.0458	72.0458	72.0458	72.0458	72.0458	72.0458	72.0458	72.0458	72.0458	72.0458	72.0458	72.0458	72.0458	72.0458	72.0458	72.0458	72.0458	72.0458	72.0458	72.0458	72.0458	72.0458	72.0458	72.0458
190	TKM	88.8161	88.8161	88.8161	88.8161	88.8161	88.8161	88.8161	88.8161	88.8161	88.8161	88.8161	88.8161	88.8161	88.8161	88.8161	88.8161	88.8161	88.8161	88.8161	88.8161	88.8161	88.8161	88.8161	88.8161	88.8161	88.8161	88.8161	88.8161	88.8161	88.8161	88.8161	88.8161	88.8161	88.8161	88.8161	88.8161	88.8161	88.8161	88.8161	88.8161	88.8161	88.8161	88.8161	88.8161	88.8161	88.8161	88.8161	88.8161
191	TLS	NaN	NaN	NaN	NaN	NaN	NaN	NaN	NaN	NaN	NaN	NaN	NaN	NaN	NaN	NaN	NaN	NaN	NaN	NaN	NaN	NaN	NaN	NaN	NaN	NaN	NaN	NaN	NaN	NaN	NaN	NaN	NaN	NaN	NaN	NaN	NaN	NaN	NaN	NaN	NaN	NaN	NaN	NaN	NaN	NaN	NaN	NaN	NaN
192	TON	NaN	NaN	NaN	NaN	NaN	NaN	NaN	NaN	NaN	NaN	NaN	NaN	NaN	NaN	NaN	NaN	NaN	NaN	NaN	NaN	NaN	NaN	NaN	NaN	NaN	NaN	NaN	NaN	NaN	NaN	NaN	NaN	NaN	NaN	NaN	NaN	NaN	NaN	NaN	NaN	NaN	NaN	NaN	NaN	NaN	NaN	NaN	NaN
193	TTO	NaN	NaN	NaN	NaN	NaN	NaN	NaN	NaN	NaN	NaN	NaN	NaN	NaN	NaN	NaN	NaN	NaN	NaN	NaN	NaN	NaN	NaN	NaN	NaN	NaN	NaN	NaN	NaN	NaN	NaN	NaN	NaN	NaN	NaN	NaN	NaN	NaN	NaN	NaN	NaN	NaN	NaN	NaN	NaN	NaN	NaN	NaN	NaN
194	TUN	209.571	209.571	209.571	209.571	209.571	209.571	209.571	209.571	209.571	209.571	209.571	209.571	209.571	209.571	209.571	209.571	209.571	209.571	209.571	209.571	209.571	209.571	209.571	209.571	209.571	209.571	209.571	209.571	209.571	209.571	209.571	209.571	209.571	209.571	209.571	209.571	209.571	209.571	209.571	209.571	209.571	209.571	209.571	209.571	209.571	209.571	209.571	209.571
195	TUR	223.341	223.341	223.341	223.341	223.341	223.341	223.341	223.341	223.341	223.341	223.341	223.341	223.341	223.341	223.341	223.341	223.341	223.341	223.341	223.341	223.341	223.341	223.341	223.341	223.341	223.341	223.341	223.341	223.341	223.341	223.341	223.341	223.341	223.341	223.341	223.341	223.341	223.341	223.341	223.341	223.341	223.341	223.341	223.341	223.341	223.341	223.341	223.341
196	TUV	NaN	NaN	NaN	NaN	NaN	NaN	NaN	NaN	NaN	NaN	NaN	NaN	NaN	NaN	NaN	NaN	NaN	NaN	NaN	NaN	NaN	NaN	NaN	NaN	NaN	NaN	NaN	NaN	NaN	NaN	NaN	NaN	NaN	NaN	NaN	NaN	NaN	NaN	NaN	NaN	NaN	NaN	NaN	NaN	NaN	NaN	NaN	NaN
197	TZA	386.686	386.686	386.686	386.686	386.686	386.686	386.686	386.686	386.686	386.686	386.686	386.686	386.686	386.686	386.686	386.686	386.686	386.686	386.686	386.686	386.686	386.686	386.686	386.686	386.686	386.686	386.686	386.686	386.686	386.686	386.686	386.686	386.686	386.686	386.686	386.686	386.686	386.686	386.686	386.686	386.686	386.686	386.686	386.686	386.686	386.686	386.686	386.686
198	UGA	490.658	490.658	490.658	490.658	490.658	490.658	490.658	490.658	490.658	490.658	490.658	490.658	490.658	490.658	490.658	490.658	490.658	490.658	490.658	490.658	490.658	490.658	490.658	490.658	490.658	490.658	490.658	490.658	490.658	490.658	490.658	490.658	490.658	490.658	490.658	490.658	490.658	490.658	490.658	490.658	490.658	490.658	490.658	490.658	490.658	490.658	490.658	490.658
199	UKR	229.219	229.219	229.219	229.219	229.219	229.219	229.219	229.219	229.219	229.219	229.219	229.219	229.219	229.219	229.219	229.219	229.219	229.219	229.219	229.219	229.219	229.219	229.219	229.219	229.219	229.219	229.219	229.219	229.219	229.219	229.219	229.219	229.219	229.219	229.219	229.219	229.219	229.219	229.219	229.219	229.219	229.219	229.219	229.219	229.219	229.219	229.219	229.219
200	URY	422.425	422.425	422.425	422.425	422.425	422.425	422.425	422.425	422.425	422.425	422.425	422.425	422.425	422.425	422.425	422.425	422.425	422.425	422.425	422.425	422.425	422.425	422.425	422.425	422.425	422.425	422.425	422.425	422.425	422.425	422.425	422.425	422.425	422.425	422.425	422.425	422.425	422.425	422.425	422.425	422.425	422.425	422.425	422.425	422.425	422.425	422.425	422.425
201	USA	213.325	213.325	213.325	213.325	213.325	213.325	213.325	213.325	213.325	213.325	213.325	213.325	213.325	213.325	213.325	213.325	213.325	213.325	213.325	213.325	213.325	213.325	213.325	213.325	213.325	213.325	213.325	213.325	213.325	213.325	213.325	213.325	213.325	213.325	213.325	213.325	213.325	213.325	213.325	213.325	213.325	213.325	213.325	213.325	213.325	213.325	213.325	213.325
202	UZB	101.372	101.372	101.372	101.372	101.372	101.372	101.372	101.372	101.372	101.372	101.372	101.372	101.372	101.372	101.372	101.372	101.372	101.372	101.372	101.372	101.372	101.372	101.372	101.372	101.372	101.372	101.372	101.372	101.372	101.372	101.372	101.372	101.372	101.372	101.372	101.372	101.372	101.372	101.372	101.372	101.372	101.372	101.372	101.372	101.372	101.372	101.372	101.372
203	VCT	NaN	NaN	NaN	NaN	NaN	NaN	NaN	NaN	NaN	NaN	NaN	NaN	NaN	NaN	NaN	NaN	NaN	NaN	NaN	NaN	NaN	NaN	NaN	NaN	NaN	NaN	NaN	NaN	NaN	NaN	NaN	NaN	NaN	NaN	NaN	NaN	NaN	NaN	NaN	NaN	NaN	NaN	NaN	NaN	NaN	NaN	NaN	NaN
204	VEN	540.041	540.041	540.041	540.041	540.041	540.041	540.041	540.041	540.041	540.041	540.041	540.041	540.041	540.041	540.041	540.041	540.041	540.041	540.041	540.041	540.041	540.041	540.041	540.041	540.041	540.041	540.041	540.041	540.041	540.041	540.041	540.041	540.041	540.041	540.041	540.041	540.041	540.041	540.041	540.041	540.041	540.041	540.041	540.041	540.041	540.041	540.041	540.041
205	VGB	NaN	NaN	NaN	NaN	NaN	NaN	NaN	NaN	NaN	NaN	NaN	NaN	NaN	NaN	NaN	NaN	NaN	NaN	NaN	NaN	NaN	NaN	NaN	NaN	NaN	NaN	NaN	NaN	NaN	NaN	NaN	NaN	NaN	NaN	NaN	NaN	NaN	NaN	NaN	NaN	NaN	NaN	NaN	NaN	NaN	NaN	NaN	NaN
206	VIR	NaN	NaN	NaN	NaN	NaN	NaN	NaN	NaN	NaN	NaN	NaN	NaN	NaN	NaN	NaN	NaN	NaN	NaN	NaN	NaN	NaN	NaN	NaN	NaN	NaN	NaN	NaN	NaN	NaN	NaN	NaN	NaN	NaN	NaN	NaN	NaN	NaN	NaN	NaN	NaN	NaN	NaN	NaN	NaN	NaN	NaN	NaN	NaN
207	VNM	527.921	527.921	527.921	527.921	527.921	527.921	527.921	527.921	527.921	527.921	527.921	527.921	527.921	527.921	527.921	527.921	527.921	527.921	527.921	527.921	527.921	527.921	527.921	527.921	527.921	527.921	527.921	527.921	527.921	527.921	527.921	527.921	527.921	527.921	527.921	527.921	527.921	527.921	527.921	527.921	527.921	527.921	527.921	527.921	527.921	527.921	527.921	527.921
208	VUT	NaN	NaN	NaN	NaN	NaN	NaN	NaN	NaN	NaN	NaN	NaN	NaN	NaN	NaN	NaN	NaN	NaN	NaN	NaN	NaN	NaN	NaN	NaN	NaN	NaN	NaN	NaN	NaN	NaN	NaN	NaN	NaN	NaN	NaN	NaN	NaN	NaN	NaN	NaN	NaN	NaN	NaN	NaN	NaN	NaN	NaN	NaN	NaN
209	PSE	321.548	321.548	321.548	321.548	321.548	321.548	321.548	321.548	321.548	321.548	321.548	321.548	321.548	321.548	321.548	321.548	321.548	321.548	321.548	321.548	321.548	321.548	321.548	321.548	321.548	321.548	321.548	321.548	321.548	321.548	321.548	321.548	321.548	321.548	321.548	321.548	321.548	321.548	321.548	321.548	321.548	321.548	321.548	321.548	321.548	321.548	321.548	321.548
210	WSM	NaN	NaN	NaN	NaN	NaN	NaN	NaN	NaN	NaN	NaN	NaN	NaN	NaN	NaN	NaN	NaN	NaN	NaN	NaN	NaN	NaN	NaN	NaN	NaN	NaN	NaN	NaN	NaN	NaN	NaN	NaN	NaN	NaN	NaN	NaN	NaN	NaN	NaN	NaN	NaN	NaN	NaN	NaN	NaN	NaN	NaN	NaN	NaN
211	YEM	259.24	259.24	259.24	259.24	259.24	259.24	259.24	259.24	259.24	259.24	259.24	259.24	259.24	259.24	259.24	259.24	259.24	259.24	259.24	259.24	259.24	259.24	259.24	259.24	259.24	259.24	259.24	259.24	259.24	259.24	259.24	259.24	259.24	259.24	259.24	259.24	259.24	259.24	259.24	259.24	259.24	259.24	259.24	259.24	259.24	259.24	259.24	259.24
212	ZAF	254.913	254.913	254.913	254.913	254.913	254.913	254.913	254.913	254.913	254.913	254.913	254.913	254.913	254.913	254.913	254.913	254.913	254.913	254.913	254.913	254.913	254.913	254.913	254.913	254.913	254.913	254.913	254.913	254.913	254.913	254.913	254.913	254.913	254.913	254.913	254.913	254.913	254.913	254.913	254.913	254.913	254.913	254.913	254.913	254.913	254.913	254.913	254.913
213	COD	567.452	567.452	567.452	567.452	567.452	567.452	567.452	567.452	567.452	567.452	567.452	567.452	567.452	567.452	567.452	567.452	567.452	567.452	567.452	567.452	567.452	567.452	567.452	567.452	567.452	567.452	567.452	567.452	567.452	567.452	567.452	567.452	567.452	567.452	567.452	567.452	567.452	567.452	567.452	567.452	567.452	567.452	567.452	567.452	567.452	567.452	567.452	567.452
214	ZMB	513.632	513.632	513.632	513.632	513.632	513.632	513.632	513.632	513.632	513.632	513.632	513.632	513.632	513.632	513.632	513.632	513.632	513.632	513.632	513.632	513.632	513.632	513.632	513.632	513.632	513.632	513.632	513.632	513.632	513.632	513.632	513.632	513.632	513.632	513.632	513.632	513.632	513.632	513.632	513.632	513.632	513.632	513.632	513.632	513.632	513.632	513.632	513.632
215	ZWE	354.964	354.964	354.964	354.964	354.964	354.964	354.964	354.964	354.964	354.964	354.964	354.964	354.964	354.964	354.964	354.964	354.964	354.964	354.964	354.964	354.964	354.964	354.964	354.964	354.964	354.964	354.964	354.964	354.964	354.964	354.964	354.964	354.964	354.964	354.964	354.964	354.964	354.964	354.964	354.964	354.964	354.964	354.964	354.964	354.964	354.964	354.964	354.964
[truncated: 8 more columns]

## Sheet:  Human respiration
Indicator: Human respiration(g C m2 y-1)
FID	Country Code	1960	1960	1960	1960	1960	1960	1960	1960	1960	1960	1960	1960	1960	1960	1960	1960	1960	1960	1960	1960	1960	1960	1960	1960	1960	1960	1960	1960	1960	1960	1960	1960	1960	1960	1960	1960	1960	1960	1960	1960	1960	1960	1960	1960	1960	1960	1960	1960
0	ABW	20.7752	21.2455	21.5486	21.7291	21.8564	21.9832	22.1181	22.2473	22.3761	22.506	22.6367	22.7796	22.9371	23.0866	23.1962	23.246	23.2207	23.1353	23.0356	22.9866	23.0318	23.2123	23.5101	23.8397	24.08	24.1555	24.0083	23.6983	23.4078	23.3905	23.8182	24.7668	26.1511	27.7849	29.3953	30.7849	31.8845	32.7476	33.4485	34.1108	34.8213	35.6016	36.4068	37.181	37.8429	38.3369	38.6431	38.7918
1	AND	1.96886	2.11006	2.25684	2.4086	2.56419	2.72285	2.88357	3.04635	3.21265	3.38482	3.56359	3.75161	3.94712	4.14365	4.33196	4.50692	4.66471	4.80972	4.95312	5.11061	5.2932	5.50442	5.74073	5.99759	6.26795	6.5458	6.82731	7.1125	7.40209	7.69829	8.00094	8.31842	8.64573	8.95381	9.20392	9.37227	9.43641	9.41528	9.37726	9.41733	9.59904	9.94705	10.4279	10.9764	11.498	11.9216	12.2372	12.4581
2	AFG	0.950442	0.968422	0.987318	1.00716	1.02799	1.04983	1.07239	1.09561	1.12004	1.14642	1.17512	1.20595	1.23808	1.27037	1.30133	1.32959	1.35584	1.37963	1.39717	1.40359	1.39599	1.37333	1.33847	1.29748	1.25875	1.22895	1.20871	1.19803	1.20203	1.22661	1.27513	1.3514	1.45244	1.56643	1.67691	1.77228	1.84723	1.90559	1.95603	2.01171	2.08182	2.16944	2.27045	2.37826	2.48313	2.57824	2.66105	2.73437
3	AGO	0.291657	0.296994	0.302451	0.307979	0.313506	0.319002	0.324455	0.329948	0.335662	0.341838	0.348658	0.356221	0.364521	0.373517	0.383119	0.393278	0.403912	0.415079	0.427021	0.440065	0.454401	0.470226	0.487356	0.505126	0.522626	0.539242	0.554652	0.56915	0.583493	0.59877	0.61575	0.634802	0.655652	0.677665	0.699892	0.721704	0.74285	0.763714	0.785064	0.807987	0.833256	0.861153	0.891415	0.923603	0.957031	0.991196	1.02598	1.06152
4	ALB	3.86028	3.98265	4.10627	4.22937	4.35298	4.47453	4.59398	4.71641	4.8524	4.99498	5.12404	5.24971	5.38233	5.51101	5.63907	5.77034	5.89918	6.0312	6.1577	6.28143	6.4114	6.54111	6.68081	6.82402	6.96911	7.11388	7.25275	7.39904	7.53997	7.74538	7.88599	7.83859	7.7912	7.7438	7.69641	7.64902	7.60163	7.55423	7.50684	7.45945	7.41205	7.34282	7.32083	7.29349	7.26307	7.226	7.18055	7.12649
5	ARE	0.0764215	0.0833307	0.0926181	0.103326	0.114056	0.124039	0.132917	0.14175	0.152916	0.169632	0.194275	0.227056	0.267415	0.315898	0.372938	0.438389	0.513304	0.59648	0.682749	0.765191	0.839033	0.90201	0.955951	1.00525	1.05646	1.11435	1.18046	1.25344	1.33176	1.4128	1.49478	1.57873	1.66605	1.75587	1.84698	1.93933	2.03632	2.14152	2.25585	2.37997	2.5169	2.65532	2.80071	2.99193	3.28087	3.69843	4.26721	4.95941
6	ARG	0.511584	0.519871	0.528172	0.536463	0.544703	0.552877	0.56095	0.568975	0.57714	0.585692	0.5948	0.60456	0.614894	0.625574	0.63627	0.646752	0.656929	0.666889	0.676793	0.686886	0.69734	0.708195	0.719375	0.730807	0.742373	0.753981	0.765605	0.777247	0.788884	0.800497	0.812063	0.82358	0.835024	0.846332	0.857428	0.868263	0.878804	0.889083	0.899196	0.909281	0.919439	0.929713	0.940082	0.950503	0.960907	0.971246	0.981499	0.9917
7	ARM	4.33162	4.48667	4.64424	4.80257	4.95962	5.11391	5.26428	5.41076	5.5546	5.6978	5.84171	5.98665	6.13179	6.27588	6.41717	6.55439	6.68702	6.81541	6.94015	7.06218	7.18218	7.29721	7.40621	7.51369	7.6259	7.7455	7.87856	8.01899	8.14283	8.2177	8.22229	8.14624	8.00146	7.8163	7.63136	7.47648	7.36109	7.27811	7.22083	7.17643	7.13533	7.09807	7.06841	7.04329	7.01908	6.99341	6.96382	6.93125
8	ASM	6.90264	7.06337	7.28413	7.54799	7.83014	8.11195	8.38858	8.66314	8.92873	9.18018	9.41369	9.62893	9.82691	10.0077	10.1722	10.3243	10.4599	10.5857	10.7289	10.9238	11.1949	11.5508	11.9827	12.4742	12.9992	13.5373	14.085	14.6414	15.1936	15.7255	16.2267	16.6871	17.1072	17.4963	17.8695	18.2376	18.6004	18.9509	19.281	19.5807	19.8408	20.0664	20.2571	20.3909	20.4409	20.3909	20.2292	19.9725
9	ATG	8.57311	8.68631	8.82867	8.99439	9.17187	9.35264	9.53529	9.72093	9.90499	10.0823	10.2488	10.4007	10.5367	10.6569	10.764	10.8578	10.9407	11.0098	11.0545	11.0616	11.0221	10.9357	10.8103	10.6547	10.4831	10.3076	10.129	9.95328	9.80496	9.71544	9.70588	9.78521	9.94544	10.1703	10.434	10.716	11.0133	11.3248	11.6343	11.922	12.174	12.3816	12.5474	12.6845	12.8121	12.9449	13.0863	13.2321
10	AUS	0.0915777	0.0934181	0.0957261	0.0975797	0.0995134	0.101483	0.103827	0.105145	0.107017	0.10928	0.111455	0.115287	0.117425	0.119234	0.122291	0.123806	0.125053	0.12647	0.12795	0.12934	0.130926	0.13302	0.135257	0.136959	0.138519	0.140426	0.142746	0.144934	0.147325	0.14984	0.152074	0.154024	0.155905	0.157437	0.159113	0.161047	0.163176	0.165012	0.166741	0.168657	0.17068	0.172997	0.175121	0.177296	0.179363	0.181746	0.184447	0.185603
11	AUT	5.79614	5.82802	5.86385	5.90164	5.9411	5.97983	6.02192	6.0671	6.09868	6.11978	6.14119	6.16866	6.20461	6.23908	6.24971	6.23315	6.22215	6.22454	6.2195	6.20891	6.20892	6.22477	6.22924	6.21918	6.21879	6.22171	6.22566	6.2296	6.23843	6.2666	6.31453	6.37789	6.44847	6.50187	6.52694	6.53694	6.54577	6.55319	6.56039	6.57316	6.58899	6.61426	6.64688	6.67934	6.72091	6.76685	6.80042	6.8225
12	AZE	3.10503	3.21038	3.31985	3.43118	3.54138	3.64821	3.75075	3.84922	3.94392	4.03561	4.12489	4.21181	4.29617	4.37813	4.45786	4.53564	4.61152	4.68588	4.75968	4.83415	4.91019	4.98822	5.06816	5.1498	5.23271	5.31655	5.40088	5.48568	5.57149	5.65905	5.70281	5.79203	5.88045	5.97047	6.05172	6.12182	6.18396	6.2439	6.30344	6.35901	6.41146	6.46133	6.50972	6.55923	6.6169	6.68489	6.75874	6.83581
13	BDI	6.90777	7.04072	7.17491	7.3147	7.46604	7.63231	7.81783	8.01923	8.22296	8.41044	8.56949	8.69462	8.79313	8.88142	8.98281	9.11452	9.28235	9.48261	9.71161	9.96212	10.2289	10.5093	10.8054	11.1214	11.4635	11.8344	12.2364	12.6631	13.0984	13.5206	13.9139	14.2765	14.6128	14.9221	15.2051	15.4653	15.6993	15.9149	16.1417	16.4188	16.7742	17.2195	17.748	18.3461	18.9916	19.6673	20.371	21.1059
14	BEL	NaN	NaN	NaN	NaN	NaN	NaN	NaN	NaN	NaN	NaN	NaN	NaN	NaN	NaN	NaN	NaN	NaN	NaN	NaN	NaN	NaN	NaN	NaN	NaN	NaN	NaN	NaN	NaN	NaN	NaN	NaN	NaN	NaN	NaN	NaN	NaN	NaN	NaN	NaN	NaN	23.1635	23.2433	23.3478	23.4457	23.5474	23.6773	23.834	24.0096
15	BEN	1.46171	1.48237	1.50475	1.52886	1.55472	1.58237	1.61184	1.64314	1.67627	1.71119	1.74793	1.78651	1.827	1.86954	1.91431	1.96144	2.01106	2.06322	2.11792	2.17517	2.23499	2.29762	2.36323	2.43176	2.50306	2.57718	2.65363	2.73279	2.81649	2.90718	3.00638	3.11534	3.23298	3.35573	3.47858	3.59812	3.71273	3.82393	3.93525	4.05187	4.17743	4.31301	4.45718	4.60803	4.76258	4.91861	5.07572	5.23437
16	BFA	1.2149	1.23132	1.24786	1.26484	1.28272	1.30183	1.32233	1.34413	1.36703	1.39071	1.41497	1.43982	1.46543	1.49192	1.51948	1.54829	1.57835	1.60977	1.64295	1.67838	1.71641	1.75724	1.80079	1.84674	1.89462	1.9441	1.99511	2.04778	2.10218	2.15841	2.21657	2.27671	2.33886	2.4031	2.46954	2.53829	2.60947	2.68317	2.75947	2.83845	2.92019	3.00466	3.09202	3.18274	3.27744	3.37653	3.48024	3.58837
17	BGD	22.3975	23.0447	23.7124	24.4104	25.1523	25.9449	26.8001	27.7061	28.617	29.4706	30.2262	30.8622	31.4017	31.9036	32.4516	33.1065	33.8885	34.7799	35.7557	36.7749	37.8075	38.8463	39.9004	40.9752	42.0804	43.2214	44.3996	45.6071	46.8293	48.0472	49.2472	50.4213	51.5726	52.7133	53.8617	55.0299	56.2192	57.4213	58.6273	59.8246	61.0023	62.1618	63.3014	64.4034	65.446	66.4154	67.3025	68.1173
18	BGR	4.88991	4.93699	4.98039	5.02091	5.06205	5.09924	5.13273	5.16516	5.20206	5.2422	5.27663	5.30573	5.33047	5.3583	5.39421	5.42031	5.44384	5.47217	5.4783	5.4857	5.50782	5.52621	5.54258	5.55643	5.56944	5.56936	5.56788	5.57608	5.58235	5.51742	5.41879	5.36538	5.30807	5.2659	5.24805	5.22473	5.19785	5.1663	5.13194	5.10325	5.07811	4.98495	4.89059	4.86267	4.83589	4.81024	4.78484	4.68933
19	BHR	16.2466	16.7887	17.3069	17.8009	18.2734	18.7307	19.174	19.616	20.0909	20.6424	21.3056	22.076	22.9538	23.9808	25.2084	26.6628	28.3781	30.317	32.3441	34.2754	35.9824	37.4044	38.5866	39.6361	40.7134	41.9334	43.3393	44.8896	46.5134	48.1021	49.5836	50.9543	50.7912	52.0489	53.3566	54.7731	56.3399	58.0867	60.0513	62.2715	64.7929	67.5172	70.4779	72.9703	76.355	80.8256	87.7049	94.4237
20	BHS	0.544355	0.572098	0.601795	0.632848	0.664488	0.696058	0.727444	0.758472	0.788402	0.816339	0.841716	0.864137	0.883903	0.902019	0.919951	0.938763	0.958757	0.979696	1.00153	1.02403	1.047	1.07058	1.09479	1.11919	1.1432	1.1664	1.18851	1.20968	1.23048	1.25174	1.27403	1.29778	1.32271	1.34772	1.37127	1.39238	1.41047	1.42626	1.4416	1.45908	1.48055	1.50663	1.53661	1.56934	1.60305	1.63637	1.66896	1.70106
21	BIH	4.33028	4.41458	4.50175	4.58885	4.67186	4.74798	4.81585	4.8765	4.9326	4.98809	5.04575	5.10679	5.17017	5.23379	5.29448	5.35015	5.39973	5.44447	5.48739	5.53272	5.58336	5.63771	5.69374	5.75292	5.81718	5.88619	5.96558	6.05083	6.11955	6.14177	6.09832	5.97829	5.79411	5.57857	5.37797	5.22578	5.13333	5.09117	5.08651	5.09795	5.10939	5.11864	5.13022	5.1423	5.15383	5.16394	5.17085	5.17343
22	BLR	2.72418	2.74851	2.77533	2.80367	2.83258	2.86108	2.88983	2.91945	2.94899	2.97749	3.00397	3.02908	3.05347	3.07617	3.09621	3.11263	3.12725	3.14453	3.16514	3.18474	3.20435	3.22661	3.24854	3.27081	3.29307	3.31467	3.33727	3.35986	3.3695	3.37947	3.38578	3.38744	3.39475	3.4024	3.39841	3.38744	3.37614	3.36186	3.34591	3.33461	3.32464	3.29905	3.27812	3.25552	3.23326	3.21099	3.19139	3.17677
23	BLZ	0.276505	0.284412	0.292485	0.300825	0.309547	0.318709	0.328389	0.338465	0.348562	0.358169	0.366936	0.374783	0.381859	0.388304	0.394347	0.400218	0.405876	0.41142	0.41737	0.424385	0.432924	0.44318	0.454989	0.467969	0.48155	0.495286	0.509264	0.523547	0.53766	0.551009	0.563268	0.574005	0.583597	0.59349	0.605693	0.621562	0.64172	0.665548	0.691619	0.717852	0.742744	0.7658	0.787462	0.808275	0.829156	0.850762	0.873202	0.896183
24	BMU	61.2587	62.7764	64.294	65.8117	67.4673	69.123	70.3647	71.7444	73.1241	74.5038	75.8835	75.3316	74.7797	74.2279	73.676	73.1241	73.4	73.676	73.9519	74.2279	75.4282	75.9525	76.503	77.1666	77.8468	78.5022	79.1699	79.8143	80.5014	81.1829	81.8521	81.4313	80.8435	81.2781	81.8438	82.4316	82.96	83.4677	84.0831	84.5549	85.311	86.2368	86.7997	87.3695	87.9421	88.5133	89.0224	89.526
25	BOL	0.231929	0.23641	0.241012	0.245741	0.250605	0.255611	0.260765	0.266069	0.271528	0.27715	0.282939	0.288893	0.295015	0.301321	0.30783	0.314555	0.321498	0.328647	0.335972	0.343432	0.350995	0.358658	0.366419	0.374254	0.382137	0.390052	0.397986	0.405951	0.413992	0.422172	0.430536	0.439093	0.447833	0.456758	0.465865	0.47515	0.484615	0.494248	0.504006	0.513831	0.523677	0.533527	0.543384	0.553248	0.563127	0.573027	0.582945	0.592875
26	BRA	0.58726	0.60519	0.623827	0.642952	0.662259	0.681525	0.700683	0.719791	0.738903	0.758124	0.77754	0.797142	0.816926	0.836986	0.857445	0.878386	0.899811	0.921686	0.94401	0.966767	0.989922	1.01348	1.03735	1.06133	1.08511	1.10849	1.1314	1.15387	1.17584	1.19732	1.21831	1.23876	1.2587	1.27841	1.29825	1.31845	1.3391	1.36008	1.38133	1.40269	1.42402	1.44535	1.46662	1.48754	1.5077	1.52684	1.54482	1.56172
27	BRB	37.0488	37.1675	37.3135	37.4744	37.6284	37.7609	37.8684	37.961	38.0539	38.1681	38.3183	38.5094	38.7344	38.9813	39.2314	39.4711	39.6975	39.9126	40.1132	40.2962	40.46	40.6017	40.723	40.8319	40.941	41.0587	41.1885	41.3283	41.4751	41.6243	41.7719	41.9174	42.0622	42.2078	42.356	42.5079	42.6648	42.8259	42.9871	43.1429	43.2902	43.4262	43.5534	43.6789	43.8121	43.96	44.1247	44.3035
28	BRN	0.978284	1.02446	1.07128	1.11966	1.17087	1.22577	1.28465	1.34718	1.41289	1.48103	1.55101	1.62259	1.69576	1.77026	1.84592	1.92248	2	2.07823	2.15631	2.23318	2.30815	2.38083	2.45167	2.52187	2.59313	2.66673	2.74288	2.82133	2.90227	2.98582	3.07191	3.1607	3.25185	3.34424	3.43637	3.52708	3.61602	3.70326	3.78847	3.87143	3.95204	4.02999	4.10542	4.17924	4.25268	4.32667	4.40153	4.47696
29	BTN	0.328938	0.336554	0.344489	0.352798	0.361546	0.3708	0.380548	0.390856	0.401974	0.414218	0.427791	0.442756	0.458988	0.476239	0.494163	0.512465	0.531129	0.55012	0.569098	0.587661	0.605543	0.622167	0.637576	0.652846	0.669499	0.688397	0.71062	0.73528	0.758935	0.776865	0.785996	0.784782	0.775105	0.761546	0.880248	0.87597	0.88196	0.89666	0.91833	0.943945	0.971142	0.99971	1.03007	1.06114	1.13957	1.16999	1.1983	1.22444
30	BWA	0.0621425	0.0636304	0.0652211	0.0669199	0.0687277	0.0706465	0.0726873	0.0748605	0.0771674	0.0796073	0.0821825	0.0848851	0.0877244	0.0907392	0.0939809	0.0974811	0.101256	0.10528	0.109491	0.113803	0.118151	0.122508	0.126882	0.131287	0.135747	0.14028	0.144873	0.149504	0.154173	0.158883	0.163627	0.168404	0.173189	0.177921	0.18252	0.186926	0.19114	0.195174	0.199	0.202588	0.205934	0.209011	0.211874	0.214692	0.217694	0.221045	0.2248	0.228922
31	CAF	0.166489	0.169337	0.172375	0.175598	0.179003	0.182581	0.186351	0.190303	0.194367	0.198452	0.2025	0.206492	0.210472	0.214534	0.218807	0.223392	0.228284	0.233473	0.239057	0.245152	0.251819	0.259146	0.267056	0.275247	0.283305	0.290945	0.298019	0.304647	0.311131	0.317918	0.325318	0.333414	0.342073	0.35112	0.360295	0.369391	0.378396	0.387337	0.396098	0.404545	0.4126	0.420199	0.427409	0.434442	0.441595	0.449093	0.457011	0.465315
32	CAN	0.123735	0.126236	0.128606	0.131024	0.133518	0.135957	0.138513	0.141028	0.143322	0.145284	0.147329	0.149551	0.151956	0.154552	0.157348	0.160353	0.162488	0.164409	0.166067	0.167732	0.169915	0.172036	0.174123	0.175878	0.177577	0.179236	0.181046	0.183436	0.18582	0.189164	0.192011	0.194641	0.197045	0.199213	0.201137	0.202809	0.205006	0.207184	0.208986	0.210722	0.212591	0.214748	0.216683	0.218852	0.221056	0.223247	0.225033	0.227226
33	CHE	8.90143	9.07931	9.31242	9.51363	9.67232	9.78466	9.88746	10.0107	10.1376	10.2523	10.3267	10.381	10.4605	10.538	10.5949	10.5902	10.5299	10.4942	10.4952	10.5163	10.5581	10.616	10.6782	10.7241	10.7627	10.8103	10.8667	10.9352	11.0159	11.1053	11.2199	11.361	11.487	11.5921	11.6848	11.7632	11.8152	11.8437	11.879	11.9358	12.003	12.0792	12.171	12.2616	12.3462	12.4255	12.5037	12.616
34	CHI	39.7277	40.0836	40.4699	40.8809	41.3104	41.7512	42.1992	42.6527	43.1069	43.5589	44.0037	44.4456	44.8806	45.2861	45.6318	45.8994	46.0769	46.18	46.2541	46.363	46.5514	46.8328	47.1941	47.6207	48.0902	48.5814	49.0981	49.6387	50.1724	50.6597	51.074	51.4004	51.6509	51.8557	52.0612	52.3015	52.5855	52.9039	53.2524	53.6202	53.9989	54.3881	54.7904	55.2003	55.6128	56.0224	56.4279	56.8277
35	CHL	0.702143	0.718366	0.734849	0.751581	0.768557	0.785752	0.803165	0.820727	0.838261	0.855543	0.87241	0.888806	0.904771	0.920356	0.935657	0.950758	0.965689	0.980478	0.99522	1.01003	1.025	1.04016	1.05555	1.07133	1.08769	1.10477	1.12262	1.14116	1.16023	1.17958	1.19898	1.2184	1.23783	1.25714	1.27624	1.29504	1.31347	1.33154	1.34929	1.3668	1.38412	1.40128	1.41826	1.43511	1.45189	1.46863	1.48534	1.50203
36	CHN	4.83497	4.78705	4.82732	4.94769	5.06391	5.18604	5.33215	5.47103	5.61565	5.77133	5.93284	6.09786	6.24936	6.39381	6.52725	6.64389	6.74735	6.83992	6.93219	7.0267	7.1159	7.20806	7.31506	7.4216	7.51955	7.6226	7.73679	7.86175	7.98902	8.1123	8.23178	8.34468	8.44744	8.54538	8.64301	8.73784	8.83148	8.92226	9.00824	9.08664	9.15859	9.22539	9.28732	9.34497	9.40077	9.4562	9.50925	9.55929
37	CIV	0.74336	0.770605	0.800219	0.832171	0.866361	0.902744	0.941319	0.98222	1.02568	1.07201	1.12142	1.17398	1.22961	1.28818	1.34948	1.41333	1.47963	1.54833	1.61938	1.69273	1.76828	1.84606	1.92592	2.0074	2.08994	2.17314	2.2566	2.34043	2.42539	2.51258	2.6027	2.69577	2.79117	2.88804	2.98518	3.08157	3.17738	3.27241	3.36485	3.45242	3.53374	3.60807	3.67654	3.74203	3.80855	3.87919	3.95486	4.03525
38	CMR	0.777919	0.794336	0.81164	0.82983	0.848884	0.868794	0.889589	0.911318	0.934013	0.957711	0.982448	1.00826	1.03518	1.06325	1.09254	1.12308	1.1549	1.18803	1.22255	1.25852	1.29603	1.33506	1.37561	1.41768	1.46124	1.50627	1.55275	1.60064	1.64981	1.7001	1.75137	1.8036	1.85677	1.9108	1.96561	2.02114	2.07738	2.13437	2.19222	2.25107	2.31107	2.37225	2.43465	2.49837	2.56352	2.63018	2.69839	2.76818
39	COG	0.20445	0.209772	0.215348	0.221176	0.227247	0.233562	0.240108	0.246902	0.253992	0.261444	0.269302	0.277592	0.286289	0.295315	0.304559	0.313943	0.323432	0.333051	0.342864	0.352965	0.363419	0.374252	0.385428	0.396885	0.408528	0.420294	0.432171	0.444188	0.456369	0.468753	0.481376	0.494216	0.507283	0.520677	0.534526	0.54891	0.563963	0.579643	0.595653	0.61158	0.627172	0.642223	0.656944	0.672012	0.688356	0.706609	0.727085	0.749489
40	COL	0.995752	1.02608	1.05737	1.08959	1.12273	1.1567	1.19158	1.22722	1.26309	1.29849	1.33295	1.36623	1.39854	1.43042	1.46266	1.49583	1.53005	1.5652	1.60127	1.63821	1.67594	1.71449	1.75383	1.79371	1.83376	1.87374	1.9135	1.95305	1.9924	2.0316	2.0707	2.10969	2.14847	2.18693	2.22489	2.26226	2.29894	2.33497	2.37054	2.4059	2.44122	2.47657	2.51183	2.54685	2.58141	2.61534	2.64857	2.68113
41	COM	6.99607	7.11083	7.22693	7.34722	7.47548	7.61437	7.76724	7.93413	8.11043	8.28965	8.4681	8.64166	8.81484	9.00308	9.2272	9.50106	9.8319	10.2123	10.6233	11.0378	11.4364	11.8123	12.1717	12.5238	12.8832	13.2606	13.6577	14.0709	14.4988	14.9388	15.3889	15.849	16.3196	16.7991	17.2855	17.7772	18.2741	18.7763	19.2824	19.7914	20.3024	20.815	21.3304	21.852	22.3847	22.9319	23.4947	24.0726
42	CPV	3.46322	3.52556	3.60958	3.71309	3.8319	3.96154	4.10427	4.25778	4.40747	4.53427	4.6252	4.67408	4.68667	4.67679	4.66477	4.6659	4.68388	4.71561	4.76137	4.81962	4.88885	4.97151	5.0681	5.17257	5.2766	5.3746	5.46336	5.54571	5.6294	5.72546	5.84157	5.97972	6.13629	6.30662	6.48361	6.66152	6.83872	7.01499	7.18752	7.35342	7.51024	7.6578	7.79541	7.92001	8.02802	8.1177	8.18688	8.23845
43	CRI	1.79961	1.86559	1.93399	2.00409	2.075	2.14599	2.21696	2.28786	2.35827	2.42773	2.49598	2.56279	2.62851	2.69425	2.76153	2.8315	2.90451	2.98043	3.05931	3.14106	3.22557	3.31307	3.40357	3.49641	3.59069	3.68581	3.78133	3.87749	3.97516	4.07559	4.17959	4.28713	4.39758	4.51036	4.62468	4.73975	4.85559	4.97168	5.08595	5.19578	5.29936	5.39568	5.48533	5.57006	5.6525	5.73459	5.81687	5.89878
44	CSS	0.664482	0.677186	0.690264	0.703332	0.715795	0.727285	0.73782	0.747401	0.756341	0.76515	0.774168	0.783355	0.792781	0.802352	0.811848	0.821157	0.830379	0.839368	0.848333	0.857644	0.867648	0.877255	0.88796	0.898816	0.909051	0.917645	0.924762	0.92993	0.933554	0.93943	0.945254	0.951815	0.959035	0.966766	0.974773	0.98288	0.99248	1.00113	1.00946	1.01683	1.02365	1.03043	1.036	1.04149	1.04717	1.05318	1.05958	1.06629
45	CUB	4.48294	4.57629	4.6771	4.78253	4.88849	4.99194	5.09144	5.18756	5.28159	5.37566	5.47104	5.56824	5.66576	5.7604	5.84786	5.92512	5.99155	6.0483	6.09646	6.13783	6.17417	6.20496	6.23095	6.25676	6.28835	6.32974	6.3831	6.44668	6.51561	6.5828	6.64305	6.69484	6.73953	6.77832	6.8134	6.84643	6.87739	6.90568	6.9317	6.95594	6.97872	7.00049	7.02125	7.04027	7.0565	7.06928	7.07817	7.08372
46	CUW	19.3944	19.5962	19.9519	20.3319	20.6874	21.0165	21.2365	21.463	21.7983	22.153	22.4883	22.9001	22.9499	22.826	23.0495	23.1704	23.2124	23.2217	23.048	22.9718	23.0014	23.0927	23.3214	23.4858	23.6072	23.727	23.7193	23.532	23.1898	22.8298	22.591	22.4361	22.3598	22.42	22.4714	22.5505	22.7318	22.8328	22.4468	21.6632	20.798	20.0502	20.0748	20.4931	20.8496	21.3881	21.9445	22.3822
47	CYM	2.0557	2.09725	2.12756	2.15003	2.16859	2.1874	2.20595	2.22581	2.2556	2.3076	2.38939	2.5041	2.64887	2.81819	3.00346	3.19787	3.40221	3.61649	3.83154	4.03641	4.22376	4.38865	4.5355	4.68027	4.84541	5.04714	5.29251	5.57707	5.88959	6.21283	6.53502	6.84911	7.16033	7.48696	7.85358	8.27611	8.76292	9.30148	9.86224	10.4026	10.8926	11.319	11.6914	12.0285	12.3596	12.7055	13.0727	13.4521
48	CYP	4.27281	4.29866	4.30833	4.30997	4.31532	4.33279	4.36515	4.40985	4.46345	4.52032	4.57627	4.63027	4.68352	4.73654	4.79043	4.84577	4.90372	4.9634	5.021	5.07143	5.11165	5.13974	5.15867	5.17629	5.20346	5.24803	5.31252	5.39485	5.49253	5.60119	5.71726	5.84052	5.97119	6.10658	6.24345	6.37935	6.51253	6.64294	6.77202	6.90216	7.03488	7.17058	7.30781	7.44404	7.57587	7.70086	7.818	7.92798
49	CZE	8.39856	8.38513	8.41837	8.45863	8.50859	8.55368	8.59014	8.61801	8.63852	8.65621	8.62253	8.59519	8.63089	8.67868	8.73658	8.79794	8.85683	8.91002	8.95843	9.00237	9.01274	9.00959	9.02204	9.02994	9.0355	9.04154	9.04601	9.05046	9.05742	9.06249	9.03825	9.01657	9.0258	9.03519	9.03845	9.03291	9.0224	9.01269	9.00415	8.99495	8.96977	8.93613	8.91891	8.91636	8.91907	8.93142	8.95563	9.00805
50	DEU	14.0716	14.1803	14.3056	14.4387	14.5554	14.6801	14.8031	14.871	14.9372	15.0562	15.1063	15.1341	15.2067	15.2546	15.2606	15.2038	15.1387	15.1045	15.0914	15.098	15.1294	15.1524	15.138	15.0984	15.0463	15.0127	15.0196	15.0427	15.1016	15.2188	15.3506	15.4628	15.5808	15.6827	15.7368	15.7822	15.8275	15.8507	15.8531	15.8633	15.8848	15.9116	15.9379	15.9467	15.9428	15.932	15.9136	15.8923
51	DJI	0.248691	0.263151	0.280103	0.299199	0.3199	0.341841	0.365347	0.390726	0.41766	0.4457	0.474768	0.50362	0.532885	0.566557	0.610033	0.666603	0.739266	0.825507	0.916469	0.999848	1.06736	1.11412	1.14403	1.16831	1.20304	1.25918	1.34125	1.44382	1.55593	1.66162	1.74947	1.81585	1.86457	1.9007	1.93241	1.9657	2.00176	2.03876	2.07626	2.11312	2.14853	2.1828	2.21662	2.24991	2.28258	2.31458	2.34591	2.37674
52	DMA	5.52027	5.614	5.70129	5.78738	5.87945	5.9822	6.09873	6.22539	6.35048	6.4581	6.53757	6.58264	6.59837	6.59911	6.60518	6.63093	6.68216	6.75234	6.8285	6.89142	6.92729	6.93308	6.91395	6.87551	6.8263	6.77341	6.71684	6.65641	6.59892	6.55284	6.52396	6.51669	6.52856	6.54944	6.5648	6.56434	6.54401	6.50814	6.46573	6.42959	6.40907	6.40733	6.42076	6.44393	6.46849	6.48845	6.50207	6.51172
53	DNK	7.33172	7.38309	7.44079	7.49963	7.55981	7.61895	7.68037	7.74117	7.78844	7.83163	7.8907	7.94572	7.9913	8.03976	8.07728	8.10059	8.12098	8.14631	8.17165	8.19175	8.20172	8.19939	8.19337	8.18774	8.18345	8.18677	8.19773	8.20812	8.21211	8.21703	8.23039	8.25178	8.27911	8.30674	8.33484	8.37838	8.42593	8.46101	8.4918	8.51994	8.54847	8.57915	8.6066	8.63005	8.65238	8.67625	8.70481	8.7435
54	DOM	4.66898	4.8281	4.99107	5.1574	5.32655	5.49804	5.67156	5.84694	6.024	6.20263	6.38273	6.56415	6.74675	6.9303	7.11461	7.29953	7.48492	7.6708	7.8574	8.04508	8.23408	8.42446	8.61613	8.80896	9.00274	9.19732	9.39248	9.5882	9.78478	9.98268	10.1821	10.3834	10.5859	10.7885	10.9892	11.1867	11.3805	11.5709	11.7593	11.9475	12.1367	12.3273	12.5189	12.7109	12.9026	13.0934	13.283	13.4715
55	DZA	0.322223	0.330332	0.338595	0.347139	0.356142	0.365729	0.375962	0.386793	0.398094	0.409681	0.421429	0.433306	0.445384	0.457761	0.470583	0.483964	0.4979	0.512381	0.527504	0.543389	0.5601	0.577651	0.595957	0.614859	0.634136	0.653602	0.673163	0.692761	0.712271	0.731566	0.750529	0.769121	0.787271	0.804796	0.821481	0.837188	0.851888	0.865671	0.878681	0.891126	0.903207	0.914986	0.926573	0.938289	0.950522	0.963575	0.97752	0.992368
56	ECU	1.10585	1.13779	1.17089	1.20515	1.24061	1.27726	1.31511	1.35412	1.39423	1.43532	1.47733	1.52023	1.56399	1.60856	1.65388	1.69991	1.74662	1.79402	1.84212	1.89095	1.94053	1.99082	2.04185	2.09374	2.14666	2.20072	2.25593	2.31218	2.36937	2.42732	2.48587	2.54497	2.6045	2.66423	2.7239	2.78328	2.84238	2.90113	3.2731	3.33629	3.39815	3.45847	3.51748	3.57602	3.63523	3.69593	3.75842	3.82246
57	EGY	1.86489	1.9157	1.96741	2.0199	2.07303	2.12669	2.18097	2.23577	2.29059	2.34472	2.39779	2.44963	2.50068	2.55197	2.60493	2.66065	2.71949	2.78142	2.84666	2.91534	2.98752	3.06304	3.14188	3.22432	3.31073	3.40112	3.49579	3.594	3.69346	3.79116	3.88493	3.97397	4.05885	4.14057	4.22079	4.30081	4.38079	4.46063	4.54109	4.62308	4.70726	4.7944	4.88455	4.97679	5.06967	5.1624	5.25416	5.34585
58	ERI	NaN	NaN	NaN	NaN	NaN	NaN	NaN	NaN	NaN	NaN	NaN	NaN	NaN	NaN	NaN	NaN	NaN	NaN	NaN	NaN	NaN	NaN	NaN	NaN	NaN	NaN	NaN	NaN	NaN	NaN	NaN	NaN	NaN	1.84829	1.84656	1.85608	1.87867	1.9127	1.95764	2.01186	2.07375	2.14405	2.22238	2.30443	2.38453	2.45863	2.52502	2.58477
59	ESP	4.15213	4.19089	4.22962	4.26688	4.30949	4.35654	4.40138	4.45588	4.51453	4.55924	4.61016	4.66158	4.70398	4.74684	4.79283	4.84414	4.89986	4.95857	5.02708	5.07188	5.10431	5.14542	5.173	5.19749	5.21877	5.23789	5.25382	5.2668	5.27839	5.2887	5.29674	5.30882	5.32637	5.34295	5.35735	5.3699	5.38233	5.39654	5.41544	5.44342	5.50011	5.56721	5.65613	5.75878	5.85901	5.95883	6.06041	6.17364
60	EST	1.84784	1.86849	1.89373	1.92001	1.94782	1.97448	1.99588	2.01166	2.03037	2.05178	2.07439	2.10014	2.12387	2.14436	2.163	2.18005	2.19565	2.21187	2.22709	2.23951	2.25306	2.26899	2.28539	2.30114	2.3162	2.3317	2.3491	2.36745	2.38222	2.39172	2.39331	2.38132	2.33828	2.27885	2.23063	2.19116	2.15907	2.13458	2.11417	2.10573	2.13069	2.11716	2.10379	2.09063	2.07817	2.06631	2.05416	2.04481
61	ETH	1.25059	1.27995	1.31101	1.34359	1.37738	1.41219	1.44763	1.48374	1.52126	1.56124	1.60423	1.65116	1.70134	1.75179	1.79846	1.83873	1.87125	1.89776	1.92256	1.95169	1.98955	2.03773	2.0951	2.16002	2.22969	2.3021	2.37668	2.4542	2.53542	2.62151	2.71317	2.81072	2.91335	3.34074	3.45872	3.57558	3.69047	3.80397	3.91731	4.03241	4.15069	4.27248	4.3973	4.5248	4.65441	4.78569	4.91857	5.05328
62	FIN	0.903677	0.910077	0.916286	0.922787	0.927935	0.931034	0.93453	0.939604	0.943833	0.943285	0.939719	0.940906	0.946523	0.951914	0.95691	0.961167	0.964069	0.96677	0.969549	0.972031	0.975059	0.979227	0.984729	0.990615	0.995922	1.00008	1.00334	1.00619	1.00912	1.01277	1.01727	1.02284	1.0286	1.03359	1.03806	1.04203	1.04545	1.04856	1.05135	1.05379	1.05598	1.05839	1.06096	1.06349	1.06658	1.07024	1.07344	1.07808
63	FJI	1.48536	1.53735	1.59181	1.64706	1.70084	1.75156	1.79855	1.84228	1.88373	1.9244	1.96545	2.00725	2.04958	2.09224	2.13482	2.17713	2.21841	2.25894	2.30081	2.34685	2.39864	2.45792	2.52302	2.58793	2.64449	2.68714	2.71314	2.72513	2.72964	2.73608	2.75119	2.77703	2.81126	2.85087	2.89105	2.92817	2.96208	2.99373	3.02188	3.04521	3.06307	3.07436	3.07994	3.08347	3.09	3.10308	3.12411	3.15182
64	FRA	5.88156	5.96077	6.04556	6.1315	6.21263	6.28479	6.34572	6.39682	6.44212	6.48763	6.53748	6.59343	6.65359	6.71415	6.76957	6.81608	6.85238	6.88039	6.90345	6.92639	6.9528	6.98358	7.01787	7.05525	7.09476	7.13559	7.17793	7.22189	7.26635	7.30985	7.35132	7.35716	7.39383	7.42594	7.45363	7.48061	7.50714	7.53375	7.56157	7.60057	7.65279	7.70869	7.76496	7.81592	7.87798	7.93759	7.99312	8.04273
65	FRO	1.6933	1.71622	1.73713	1.75675	1.77631	1.79692	1.81871	1.84115	1.86388	1.88592	1.90682	1.92639	1.94502	1.96335	1.98238	2.00279	2.02478	2.04815	2.07281	2.09861	2.12539	2.15252	2.1795	2.20698	2.23554	2.26524	2.2979	2.33215	2.36155	2.37717	2.37351	2.34697	2.30151	2.24849	2.20396	2.1792	2.17832	2.19739	2.22995	2.26583	2.29741	2.32315	2.3449	2.36269	2.37707	2.38863	2.39693	2.40158
66	FSM	NaN	NaN	NaN	NaN	NaN	NaN	NaN	NaN	NaN	NaN	NaN	NaN	NaN	NaN	NaN	NaN	NaN	NaN	NaN	NaN	NaN	NaN	NaN	NaN	NaN	NaN	NaN	NaN	NaN	NaN	NaN	9.73674	9.99415	10.243	10.4519	10.5996	10.6771	10.6933	10.6667	10.6245	10.5872	10.5616	10.5432	10.5267	10.503	10.4658	10.4148	10.3556
67	GAB	0.128653	0.129938	0.131389	0.133055	0.134994	0.137241	0.139831	0.142735	0.14584	0.148994	0.152088	0.155081	0.158018	0.160981	0.164093	0.167448	0.171071	0.174939	0.17905	0.183382	0.187923	0.192673	0.19764	0.202833	0.208264	0.213934	0.219849	0.225992	0.232331	0.238819	0.245423	0.252119	0.258909	0.265806	0.272833	0.280004	0.287331	0.294795	0.30234	0.309891	0.3174	0.324844	0.332256	0.339704	0.347289	0.355086	0.363113	0.371355
68	GBR	14.8385	14.9518	15.0792	15.1925	15.2916	15.3902	15.4753	15.5588	15.6347	15.6999	15.7626	15.8286	15.8823	15.9131	15.9231	15.9219	15.918	15.9128	15.9136	15.9279	15.9469	15.9525	15.9468	15.9522	15.9775	16.0138	16.0509	16.0851	16.1209	16.1629	16.2113	16.2615	16.3055	16.3446	16.3863	16.4297	16.4716	16.5141	16.5623	16.6176	16.6771	16.7414	16.8124	16.8909	16.9873	17.1043	17.2305	17.3652
69	GEO	3.6082	3.66561	3.72173	3.77695	3.8306	3.88137	3.92601	3.96471	4.00083	4.03844	3.9271	3.96827	4.16216	4.19898	4.2356	4.26697	4.29785	4.32725	4.35259	4.38475	4.42187	4.45829	4.4962	4.53589	4.57478	4.61507	4.65624	4.69484	4.74156	4.75403	4.75274	4.78629	4.82351	4.86072	4.81173	4.68544	4.56875	4.48511	4.44127	4.40683	4.37298	4.3414	4.3123	4.25688	4.20145	4.14702	4.09357	4.04013
70	GHA	1.92382	1.98578	2.04909	2.11213	2.17282	2.22987	2.28205	2.33019	2.37749	2.42849	2.48622	2.55282	2.62694	2.70402	2.77753	2.84321	2.89876	2.94688	2.99449	3.05125	3.12391	3.21518	3.32233	3.44003	3.56035	3.6775	3.78963	3.89848	4.00613	4.11599	4.23045	4.35031	4.47432	4.60032	4.72529	4.84722	4.96528	5.08078	5.19658	5.31672	5.44413	5.57971	5.72268	5.87226	6.027	6.18578	6.34842	6.51504
71	GIB	NaN	NaN	NaN	NaN	NaN	NaN	NaN	NaN	NaN	NaN	NaN	NaN	NaN	NaN	NaN	NaN	NaN	NaN	NaN	NaN	NaN	NaN	NaN	NaN	NaN	NaN	NaN	NaN	NaN	NaN	NaN	NaN	NaN	NaN	NaN	NaN	NaN	NaN	NaN	NaN	NaN	NaN	NaN	NaN	NaN	NaN	NaN	NaN
72	GIN	1.00377	1.01959	1.03563	1.05218	1.0696	1.08806	1.10781	1.12849	1.14887	1.16735	1.1828	1.19505	1.20462	1.21199	1.21796	1.22328	1.22806	1.23277	1.23909	1.24914	1.26448	1.28629	1.31455	1.34815	1.38532	1.42501	1.46566	1.50817	1.55677	1.61726	1.69308	1.78653	1.89435	2.00775	2.11461	2.20626	2.27971	2.33767	2.38431	2.42633	2.46893	2.51286	2.55735	2.60428	2.65569	2.713	2.77733	2.84866
73	GMB	2.24616	2.29992	2.34137	2.37522	2.40869	2.44723	2.4919	2.54171	2.59768	2.6605	2.7306	2.80942	2.89699	2.99053	3.08608	3.18106	3.27471	3.36881	3.46651	3.57229	3.6896	3.81806	3.95719	4.10998	4.2801	4.46932	4.67998	4.90913	5.14677	5.37928	5.59701	5.79651	5.98094	6.15551	6.32847	6.50624	6.68995	6.87888	7.07555	7.28262	7.50205	7.7355	7.98318	8.24368	8.51462	8.79432	9.0824	9.37966
74	GNB	1.17694	1.19032	1.20284	1.21548	1.22955	1.24598	1.26513	1.2867	1.31011	1.33448	1.35913	1.38402	1.40933	1.4349	1.46061	1.4864	1.51213	1.53795	1.56447	1.59253	1.62273	1.65531	1.6901	1.7268	1.76497	1.80423	1.84451	1.8859	1.92839	1.97198	2.01668	2.06247	2.10928	2.15701	2.20552	2.25471	2.3046	2.35523	2.4066	2.45873	2.51167	2.5655	2.62034	2.67637	2.73385	2.79297	2.85373	2.91624
75	GNQ	0.620041	0.627382	0.634367	0.641868	0.651098	0.662618	0.677479	0.694633	0.710019	0.718167	0.71544	0.700708	0.676092	0.645333	0.613824	0.585918	0.561941	0.541925	0.52946	0.528796	0.542547	0.572868	0.618039	0.671894	0.725732	0.773239	0.812196	0.844273	0.871813	0.898775	0.928071	0.960087	0.99378	1.02902	1.06539	1.10261	1.14076	1.18009	1.22065	1.2625	1.30566	1.3502	1.39609	1.44308	1.49087	1.53923	1.58805	1.63744
76	GRC	4.35559	4.39027	4.4165	4.43291	4.44901	4.46988	4.50298	4.5398	4.56943	4.58616	4.59663	4.61662	4.64673	4.66788	4.68509	4.72928	4.80331	4.86621	4.92972	4.99156	5.04083	5.08623	5.11768	5.14754	5.17325	5.19337	5.21058	5.22803	5.24705	5.27451	5.3306	5.39497	5.43634	5.46841	5.49586	5.5216	5.54598	5.57341	5.60438	5.62591	5.64897	5.67842	5.69927	5.71289	5.72704	5.74386	5.76114	5.77583
77	GRD	18.2325	18.5164	18.7526	18.9413	19.0857	19.1898	19.2505	19.2675	19.2499	19.2107	19.1596	19.1088	19.0595	18.997	18.9001	18.7584	18.5519	18.2987	18.072	17.9708	18.0586	18.3774	18.8879	19.4743	19.9732	20.2708	20.3193	20.1641	19.8967	19.6548	19.5361	19.5704	19.7218	19.9452	20.1686	20.341	20.4512	20.518	20.5539	20.5821	20.6184	20.6649	20.7158	20.7708	20.8288	20.8885	20.9509	21.0175
78	GRL	0.00656135	0.00680361	0.00706607	0.00734871	0.00759097	0.00791399	0.00817645	0.00845909	0.00876192	0.00906475	0.00936759	0.0095291	0.00975117	0.00989249	0.00999344	0.0100136	0.0100338	0.00997325	0.00993287	0.0100136	0.0101348	0.0102963	0.0103972	0.0105183	0.0106395	0.0107404	0.010801	0.0109221	0.0110634	0.0111644	0.011225	0.0112048	0.0111644	0.0111442	0.0112048	0.0112653	0.0112855	0.00941201	0.00942882	0.00942882	0.00944563	0.00947084	0.00951437	0.00954059	0.00956512	0.00956916	0.0095421	0.00950529
79	GTM	2.61493	2.68622	2.76002	2.83626	2.91477	2.99545	3.07824	3.16328	3.25093	3.34169	3.43587	3.53371	3.63501	3.73908	3.84494	3.95193	4.05967	4.16844	4.27902	4.39257	4.50986	4.63135	4.75664	4.8846	5.01363	5.14267	5.27128	5.40007	5.53033	5.66393	5.80221	5.94567	6.09399	6.24664	6.40274	6.56169	6.7232	6.88759	7.0555	7.22782	7.40511	7.58761	7.7748	7.96558	8.15841	8.35214	8.54634	8.7412
80	GUM	8.52616	8.69633	8.89229	9.10717	9.33188	9.55915	9.78706	10.0167	10.248	10.4809	10.7157	10.9518	11.189	11.4289	11.6739	11.926	12.1856	12.4526	12.7275	13.0108	13.3027	13.6036	13.9134	14.232	14.5585	14.8926	15.2319	15.5758	15.9275	16.2913	16.6691	17.0614	17.4629	17.862	18.2435	18.5955	18.9147	19.2016	19.4531	19.6672	19.8432	19.9823	20.0875	20.1619	20.2093	20.2357	20.2393	20.2269
81	GUY	0.181062	0.186778	0.192723	0.198604	0.204024	0.20871	0.212546	0.215644	0.218237	0.220673	0.223209	0.225857	0.228545	0.231347	0.234334	0.237523	0.241002	0.244673	0.248133	0.250844	0.252429	0.252786	0.25206	0.250424	0.248157	0.245506	0.242475	0.239122	0.235824	0.233053	0.231142	0.23025	0.230288	0.231023	0.232088	0.2332	0.234323	0.235498	0.236609	0.237531	0.238182	0.238485	0.238467	0.238284	0.238164	0.238271	0.238659	0.239279
82	HND	1.22794	1.26888	1.31188	1.35599	1.39992	1.44277	1.48422	1.52473	1.56515	1.60674	1.65046	1.69653	1.74487	1.79573	1.84933	1.90583	1.96541	2.02803	2.0933	2.16067	2.22971	2.30022	2.37225	2.44589	2.52132	2.59863	2.67772	2.75834	2.84028	2.92326	3.00701	3.09145	3.17639	3.26131	3.3456	3.42879	3.51063	3.59119	3.67074	3.74977	3.8286	3.90723	3.98554	4.06361	4.14152	4.2193	4.29709	4.3748
83	HRV	5.05125	5.0899	5.12703	5.16278	5.19728	5.23061	5.26233	5.29406	5.32456	5.35262	5.3819	5.41119	5.43803	5.46365	5.48683	5.50757	5.5271	5.52954	5.55882	5.57712	5.59786	5.62227	5.65521	5.68449	5.71011	5.73574	5.76136	5.78332	5.80406	5.81626	5.83212	5.50269	5.45389	5.66131	5.67351	5.69669	5.47639	5.57144	5.49171	5.55638	5.40021	5.41729	5.41729	5.41729	5.41128	5.41494	5.4125	5.40762
84	HTI	9.61106	9.80299	9.99996	10.2017	10.4078	10.6178	10.8325	11.0513	11.2719	11.4906	11.7054	11.9155	12.1229	12.3319	12.5489	12.7786	13.022	13.2785	13.5498	13.8374	14.1421	14.4649	14.8045	15.156	15.5131	15.8708	16.2271	16.5827	16.9376	17.293	17.6496	18.0067	18.3636	18.7209	19.0794	19.4396	19.8019	20.1659	20.5301	20.8929	21.2529	21.6092	21.9627	22.3152	22.6698	23.0283	23.3915	23.7581
85	HUN	7.40346	7.43709	7.46113	7.48057	7.50421	7.52505	7.54783	7.57597	7.60505	7.63686	7.66592	7.68789	7.71084	7.73573	7.77034	7.81617	7.85929	7.89589	7.92317	7.9375	7.94267	7.94321	7.93853	7.92661	7.91077	7.89639	7.88294	7.86972	7.85767	7.77256	7.69268	7.69224	7.68923	7.68047	7.66996	7.65929	7.64614	7.63076	7.61302	7.59149	7.57179	7.55444	7.53296	7.51142	7.4948	7.47991	7.46827	7.45671
86	IDN	3.16933	3.25401	3.34136	3.43153	3.52475	3.62117	3.72075	3.82328	3.92848	4.03601	4.14556	4.25701	4.37028	4.48517	4.60152	4.71917	4.83782	4.95736	5.07807	5.20036	5.32444	5.45037	5.57771	5.70544	5.83219	5.95698	6.07935	6.19945	6.31757	6.43426	6.54991	6.66463	6.77825	6.89057	7.00127	7.11022	7.2174	7.32307	7.42775	7.5321	7.63666	7.74163	7.84707	7.95316	8.06005	8.16785	8.27648	8.38597
87	IMN	5.86264	5.85199	5.87946	5.94106	6.02929	6.13761	6.26626	6.41379	6.5704	6.7235	6.86364	6.98455	7.08766	7.18001	7.27344	7.37546	7.49153	7.61667	7.73576	7.82798	7.87978	7.8822	7.84456	7.79458	7.77074	7.79966	7.89394	8.04208	8.21793	8.38289	8.5096	8.58839	8.6299	8.65169	8.68073	8.7358	8.8227	8.9338	9.05918	9.18336	9.29555	9.39261	9.47854	9.55805	9.63805	9.72386	9.81644	9.91375
88	IND	9.43641	9.6259	9.82238	10.0254	10.2345	10.4491	10.6691	10.8949	11.1281	11.3709	11.6248	11.8905	12.1674	12.4539	12.7476	13.0468	13.3507	13.6597	13.9751	14.2987	14.6318	14.9745	15.3258	15.6841	16.0469	16.4125	16.7802	17.1501	17.5218	17.8951	18.2701	18.646	19.0226	19.4006	19.7811	20.1645	20.551	20.9398	21.3298	21.7196	22.1079	22.4942	22.8782	23.2598	23.6385	24.0143	24.3871	24.7564
89	IRL	2.77648	2.77236	2.78379	2.80009	2.81373	2.82428	2.83557	2.84897	2.86183	2.87861	2.90276	2.93692	2.98089	3.02909	3.07969	3.13078	3.17838	3.22172	3.26776	3.31158	3.34991	3.38937	3.42157	3.44591	3.46733	3.47289	3.47447	3.47483	3.46	3.44631	3.44922	3.46911	3.49286	3.51036	3.52423	3.54234	3.57048	3.60647	3.64428	3.6856	3.73506	3.795	3.8595	3.92288	3.99526	4.08326	4.19484	4.31789
90	IRN	0.86597	0.888641	0.912003	0.936077	0.960888	0.986465	1.01293	1.04034	1.0686	1.09755	1.12715	1.15747	1.18881	1.2216	1.25644	1.29382	1.3337	1.37619	1.42218	1.47274	1.52854	1.58945	1.6548	1.7239	1.79579	1.86938	1.94507	2.02202	2.09649	2.16366	2.22034	2.26457	2.29786	2.32481	2.35206	2.38437	2.42342	2.46768	2.51471	2.56074	2.60302	2.64108	2.67602	2.70865	2.74027	2.7719	2.80356	2.83509
91	IRQ	1.1473	1.17651	1.20781	1.2416	1.27831	1.31822	1.36156	1.40819	1.45749	1.50863	1.56094	1.61413	1.66826	1.72355	1.78039	1.83898	1.89935	1.96117	2.02385	2.0866	2.14883	2.21067	2.27227	2.33321	2.393	2.45149	2.50838	2.56439	2.62167	2.68313	2.75085	2.82552	2.90667	2.99377	3.08583	3.18197	3.28233	3.38682	3.49408	3.60232	3.71031	3.81797	3.92578	4.03384	4.14246	4.25218	4.36224	4.47344
92	ISL	0.117592	0.119906	0.122149	0.124342	0.126573	0.128785	0.130984	0.133115	0.134948	0.136208	0.136924	0.138036	0.140071	0.142201	0.144138	0.145993	0.14745	0.148551	0.149716	0.151188	0.152797	0.15455	0.156629	0.158717	0.160414	0.161683	0.162872	0.164666	0.167265	0.169349	0.170672	0.172661	0.174845	0.176632	0.17817	0.179139	0.180108	0.18159	0.183545	0.185778	0.188339	0.190859	0.192571	0.193909	0.195619	0.19874	0.20346	0.208674
93	ISR	6.60787	6.82973	7.16731	7.43613	7.7362	8.01126	8.21756	8.58015	8.76144	8.99274	9.29594	9.59288	9.83982	10.2462	10.5556	10.7994	11.0432	11.2933	11.534	11.834	12.1216	12.3654	12.5998	12.8311	12.9999	13.2312	13.4375	13.6563	13.8845	14.1221	14.5659	15.4693	16.0131	16.4445	16.8759	17.3322	17.7917	18.2418	18.6638	19.1451	19.6578	20.1266	20.5361	20.9102	21.2831	21.6617	22.048	22.4431
94	ITA	11.4921	11.5692	11.6477	11.733	11.8299	11.9299	12.023	12.1104	12.1871	12.2563	12.3213	12.3789	12.4494	12.5341	12.6164	12.692	12.7554	12.8097	12.8555	12.8927	12.9193	12.9348	12.9444	12.9491	12.952	12.9557	12.9564	12.9577	12.964	12.9737	12.9846	12.9936	13.0024	13.0104	13.013	13.0132	13.0169	13.0238	13.0275	13.0297	13.0356	13.0429	13.0624	13.1206	13.2058	13.2708	13.3108	13.3781
95	JAM	10.2254	10.3692	10.5359	10.7151	10.8892	11.0476	11.1928	11.3232	11.4475	11.5808	11.7318	11.899	12.0844	12.2785	12.4653	12.6357	12.7909	12.927	13.0582	13.2078	13.389	13.5729	13.8102	14.0657	14.3111	14.5069	14.662	14.7549	14.7913	14.9074	15.0022	15.1029	15.2096	15.3225	15.4416	15.5671	15.755	15.9065	16.0491	16.159	16.2538	16.3553	16.4161	16.4754	16.5347	16.5941	16.6533	16.7126
96	JOR	0.655816	0.692687	0.732812	0.776561	0.824431	0.876493	0.932665	0.993372	1.05592	1.11622	1.17177	1.22293	1.26933	1.31313	1.35803	1.40643	1.45793	1.5126	1.57047	1.63123	1.69471	1.76173	1.83361	1.90831	1.98245	2.05448	2.13218	2.21144	2.29069	2.37461	2.46319	2.75458	2.90066	3.03509	3.15553	3.25965	3.36067	3.45314	3.54638	3.63651	3.72743	3.82067	3.91469	4.0126	4.11051	4.20453	4.30166	4.39878
97	JPN	16.8903	17.3363	17.4986	17.6775	17.8627	18.0557	18.2213	18.392	18.4534	18.8389	19.053	19.2999	19.5722	19.7349	20.1152	20.4399	20.5916	20.791	20.98	21.1575	21.324	21.4821	21.6284	21.7763	21.9149	22.0493	22.184	22.2934	22.3887	22.4806	22.5574	22.6276	22.6838	22.7399	22.8175	22.9047	22.9628	23.0176	23.0802	23.1224	23.1611	23.2121	23.2655	23.3147	23.3219	23.3241	23.3383	23.3645
98	KAZ	0.245931	0.256453	0.266635	0.276293	0.28525	0.29339	0.300582	0.306849	0.312442	0.317725	0.322969	0.328277	0.333585	0.338791	0.343724	0.348274	0.352409	0.356221	0.359877	0.363606	0.367569	0.371743	0.376051	0.38052	0.385167	0.389951	0.394961	0.400045	0.404622	0.411381	0.413875	0.41647	0.41618	0.413429	0.407474	0.400396	0.394378	0.388196	0.381553	0.377936	0.376801	0.376161	0.376177	0.377444	0.380076	0.38347	0.387547	0.392006
99	KEN	0.963444	0.993873	1.02567	1.05889	1.09357	1.12977	1.16754	1.207	1.24834	1.29178	1.33751	1.38565	1.43625	1.48934	1.54493	1.60303	1.66362	1.72676	1.79266	1.86158	1.93367	2.00894	2.08722	2.16823	2.25159	2.33695	2.42408	2.51282	2.603	2.69443	2.78691	2.88056	2.97513	3.06963	3.16274	3.25366	3.34198	3.4283	3.51416	3.60172	3.6926	3.78739	3.88589	3.98801	4.09337	4.20172	4.31309	4.42774
100	KGZ	0.749468	0.778311	0.805049	0.832754	0.860907	0.887817	0.916108	0.944123	0.972345	0.998739	1.0212	1.04273	1.06546	1.0881	1.11228	1.13592	1.15879	1.18128	1.20309	1.22548	1.24804	1.27164	1.297	1.32426	1.3512	1.3767	1.40299	1.42993	1.4554	1.48614	1.51501	1.53999	1.55786	1.55831	1.55776	1.57339	1.59685	1.62031	1.64536	1.66999	1.69	1.70612	1.72185	1.74	1.76118	1.78116	1.80041	1.81766
101	KHM	2.1805	2.23761	2.29646	2.35531	2.41181	2.46431	2.51073	2.55129	2.58942	2.63001	2.67579	2.73125	2.79353	2.84954	2.88133	2.87767	2.83176	2.75195	2.66068	2.58926	2.55997	2.58142	2.6464	2.74208	2.84834	2.95048	3.04463	3.13537	3.22638	3.32409	3.43281	3.55275	3.68064	3.81319	3.94585	4.07511	4.19998	4.32061	4.43598	4.54526	4.64799	4.74363	4.83245	4.91599	4.99643	5.07559	5.15382	5.2313
102	KIR	3.51176	3.59923	3.68874	3.77902	3.86861	3.95642	4.0421	4.12547	4.2063	4.28414	4.35892	4.43037	4.49876	4.56536	4.63153	4.69856	4.76763	4.83874	4.91105	4.98302	5.05379	5.12167	5.18818	5.25989	5.34574	5.45118	5.58003	5.72848	5.88536	6.03517	6.167	6.27661	6.36817	6.44899	6.53007	6.61975	6.72025	6.82951	6.94585	7.06619	7.18858	7.31224	7.43871	7.57064	7.71142	7.86335	8.02755	8.2024
103	KNA	10.0909	10.0905	10.0454	9.96005	9.84199	9.69949	9.53077	9.33919	9.14524	8.97475	8.84624	8.76898	8.73705	8.73429	8.73685	8.72719	8.70039	8.66176	8.61406	8.564	11.4634	11.4032	11.3456	11.2867	11.2217	11.1482	11.0633	10.9721	10.8903	10.8397	10.8341	10.8808	10.9739	11.1002	11.24	11.3793	11.5128	11.6439	11.7781	11.9233	12.084	12.2623	12.4531	12.6511	12.8482	13.0379	13.2181	13.3897
104	KOR	17.3834	17.907	18.4264	18.9467	19.4488	19.9495	20.4575	20.9408	21.4324	21.923	22.4071	22.8532	23.286	23.7014	24.1109	24.5199	24.9145	25.3059	25.6933	26.086	26.4958	26.9124	27.3315	27.7374	28.0819	28.3597	28.6432	28.9268	29.2114	29.5018	29.7938	30.0902	30.4045	30.715	31.0256	31.3393	31.6393	31.9374	32.1688	32.3983	32.6703	32.8205	32.9874	33.1483	33.2664	33.3247	33.4765	33.6192
105	KSV	6.00062	6.12102	6.29844	6.47586	6.65328	6.8307	7.00812	7.19188	7.3693	7.54672	7.72414	7.90156	8.09799	8.28808	8.48452	8.67461	8.87104	9.06113	9.25123	9.44766	9.63775	9.83418	10.0243	10.227	10.4361	10.6579	10.8797	11.1078	11.3486	11.5767	11.7985	12.0266	12.242	12.4511	12.6539	12.8567	13.0468	13.2178	12.4575	11.1648	10.772	10.7793	10.7866	10.7939	10.8013	10.8086	10.8958	10.9836
106	KWT	1.01411	1.14061	1.29748	1.47751	1.66991	1.86659	2.06537	2.26788	2.47436	2.68614	2.90412	3.12755	3.35536	3.58791	3.82579	4.06937	4.31819	4.57167	4.82971	5.0923	5.35908	5.62248	5.87981	6.14054	6.41816	6.71779	7.058	7.42479	7.75266	7.95318	7.97018	7.76995	NaN	NaN	NaN	6.33729	6.34068	6.52785	6.83752	7.17394	7.46939	7.7038	7.90585	8.11403	8.38638	8.76289	9.25025	9.82742
107	LAO	0.617586	0.631961	0.646724	0.661906	0.677539	0.693656	0.710105	0.726875	0.744281	0.762752	0.782498	0.803942	0.826762	0.849537	0.870337	0.887909	0.901623	0.912272	0.921785	0.932891	0.947583	0.96648	0.98907	1.01482	1.04275	1.07211	1.10272	1.13472	1.16794	1.20227	1.23749	1.27353	1.31007	1.3464	1.38165	1.41518	1.44679	1.47661	1.5047	1.53125	1.5565	1.58033	1.60295	1.62529	1.64856	1.67365	1.70098	1.73034
108	LBN	11.9151	12.3091	12.7096	13.1037	13.4749	13.8125	14.1049	14.3571	14.5955	14.8572	15.1662	15.5369	15.954	16.3744	16.738	17.0033	17.1529	17.2048	17.1959	17.1807	17.1987	17.2677	17.3768	17.5024	17.6075	17.6694	17.674	17.6402	17.6165	17.6695	17.8438	18.1703	18.6284	19.1499	19.6369	20.0248	20.2728	20.4162	20.5566	20.8385	21.3582	22.18	23.2558	24.435	25.5031	26.319	26.7823	26.9697
109	LBR	0.693947	0.709173	0.724889	0.741193	0.75823	0.776116	0.794906	0.814613	0.835258	0.856849	0.87941	0.90294	0.927495	0.953217	0.980287	1.00882	1.03816	1.06808	1.0996	1.13414	1.17227	1.21518	1.26134	1.30545	1.34033	1.36114	1.36698	1.36038	1.34441	1.32372	1.30257	1.27976	1.2566	1.24278	1.2507	1.28835	1.36137	1.46511	1.58453	1.6983	1.79135	1.8575	1.90204	1.93521	1.97264	2.02538	2.09662	2.18181
110	LBY	0.0562444	0.0581765	0.0602285	0.0624207	0.0647803	0.0673272	0.0700647	0.0729888	0.0761016	0.0794038	0.0828924	0.0865723	0.0904358	0.0944519	0.0985792	0.102788	0.107048	0.111361	0.115771	0.120345	0.125119	0.130108	0.135265	0.140483	0.145622	0.150577	0.15531	0.15984	0.164181	0.168373	0.172446	0.176397	0.180224	0.183953	0.187621	0.191256	0.19487	0.198468	0.20206	0.205653	0.209254	0.212824	0.216354	0.219914	0.223602	0.227457	0.231597	0.235935
111	LCA	10.0029	10.1155	10.2461	10.3919	10.5495	10.7153	10.8904	11.0739	11.258	11.4323	11.5897	11.7262	11.8452	11.9568	12.0762	12.2137	12.374	12.5537	12.7456	12.9394	13.1276	13.3067	13.4799	13.6566	13.8491	14.0658	14.311	14.5794	14.8576	15.1271	15.3748	15.5949	15.7924	15.9769	16.1627	16.3606	16.5744	16.8005	17.0311	17.2544	17.4631	17.6524	17.8268	17.9992	18.1878	18.4042	18.6544	18.9315
112	LIE	7.1158	7.28395	7.45814	7.64095	7.83411	8.03977	8.25923	8.4899	8.72445	8.95296	9.16897	9.3673	9.5514	9.72775	9.9097	10.1041	10.3158	10.5392	10.763	10.9716	11.1536	11.3053	11.4317	11.5412	11.6451	11.7529	11.8667	11.9857	12.1116	12.247	12.3936	12.5514	12.7204	12.9006	13.0921	13.2938	13.5068	13.7289	13.9509	14.1605	14.3497	14.514	14.6572	14.7843	14.9046	15.0267	15.1513	15.2763
113	LKA	10.4051	10.691	10.9802	11.1263	11.4639	11.7383	12.0274	12.305	12.6089	12.8822	13.1577	13.3428	13.5226	13.7644	13.9673	14.1902	14.4226	14.6592	14.9199	15.2164	15.5056	15.6107	15.9777	16.2101	16.4056	16.6569	16.9566	17.2152	17.4529	17.6905	17.8903	18.1552	18.3224	18.5537	18.8113	19.0689	19.2792	19.5231	19.7503	20.0362	20.0846	19.7639	19.8943	20.1593	20.4347	20.6545	20.8795	21.0698
114	LSO	1.93461	1.96833	2.00391	2.04124	2.08017	2.12056	2.16257	2.20627	2.25149	2.29793	2.34549	2.39385	2.44329	2.49499	2.55055	2.611	2.67663	2.74676	2.8202	2.89532	2.97072	3.04637	3.12215	3.19662	3.26803	3.33531	3.39722	3.45435	3.50965	3.56726	3.62997	3.69897	3.77273	3.84793	3.91987	3.9851	4.04276	4.09387	4.13917	4.18007	4.21778	4.25246	4.28427	4.31447	4.34461	4.37597	4.40892	4.44371
115	LTU	2.93535	2.98289	3.02493	3.06254	3.10084	3.13913	3.1778	3.2162	3.2526	3.28267	3.31687	3.35844	3.39497	3.42753	3.45865	3.48797	3.51651	3.54437	3.57023	3.58959	3.60582	3.62667	3.65227	3.68187	3.71252	3.74457	3.78088	3.82045	3.86131	3.89216	3.90651	3.91317	3.90892	3.89043	3.86352	3.8339	3.80486	3.77689	3.74963	3.72312	3.69702	3.66668	3.63737	3.60794	3.56765	3.51002	3.45444	3.41364
116	LUX	NaN	NaN	NaN	NaN	NaN	NaN	NaN	NaN	NaN	NaN	NaN	NaN	NaN	NaN	NaN	NaN	NaN	NaN	NaN	NaN	NaN	NaN	NaN	NaN	NaN	NaN	NaN	NaN	NaN	NaN	NaN	NaN	NaN	NaN	NaN	NaN	NaN	NaN	NaN	NaN	11.6209	11.7601	11.8839	12.0292	12.2014	12.3895	12.5888	12.7847
117	LVA	2.26639	2.30026	2.33115	2.36249	2.39423	2.42126	2.43975	2.45899	2.48292	2.50381	2.5209	2.53931	2.55992	2.58144	2.60427	2.62452	2.64039	2.65544	2.66917	2.67775	2.6839	2.69215	2.7046	2.72056	2.73769	2.75567	2.77813	2.80665	2.83535	2.84979	2.84573	2.8323	2.79357	2.73902	2.69356	2.65543	2.62568	2.59964	2.57524	2.55437	2.52986	2.4974	2.46855	2.44481	2.41828	2.39229	2.37044	2.35117
118	MAF	5.42623	5.64688	5.79017	5.9043	6.02097	6.1389	6.25937	6.38238	6.5447	6.72477	6.91118	7.10267	7.29922	7.50085	7.70755	7.97766	8.28074	8.59523	8.92113	9.26098	9.61225	9.97746	10.9945	13.3747	16.2191	19.5187	23.2533	27.4266	31.5416	35.0961	38.0889	40.3524	41.7106	42.1493	41.9718	41.4823	40.7088	39.6968	38.4972	37.1619	35.9939	35.2305	34.8095	34.6992	34.8907	35.3878	36.032	36.6546
119	MAR	1.90457	1.96397	2.02388	2.08377	2.14301	2.20116	2.25811	2.31401	2.36904	2.42355	2.47787	2.53199	2.58615	2.64122	2.69832	2.75826	2.82125	2.88712	2.95582	3.02714	3.1008	3.17687	3.25509	3.33435	3.41326	3.49075	3.56623	3.63978	3.71185	3.78322	3.85441	3.92548	3.99596	4.06515	4.1321	4.19609	4.25711	4.31537	4.37072	4.42304	4.47241	4.51882	4.56279	4.60559	4.64892	4.69408	4.74135	4.79076
120	MCO	774.495	786.843	794.776	799.157	801.502	803.089	803.813	803.572	803.537	805.331	810.022	818.231	829.614	842.997	856.621	869.245	880.283	890.217	899.771	910.292	922.536	936.989	952.993	969.17	983.519	994.626	1001.94	1006.11	1008.49	1011.08	1015.39	1021.87	1030.08	1039.53	1049.37	1058.92	1068.27	1077.61	1087.1	1096.69	1106.55	1116.32	1126.11	1136.87	1149.95	1166.12	1185.99	1208.82
121	MDA	5.1984	5.32304	5.4436	5.56008	5.66838	5.77259	5.87067	5.96263	6.04845	6.13427	6.22009	6.31	6.39787	6.48573	6.56951	6.64308	6.71051	6.76772	6.82289	6.87807	6.93937	7.0068	7.07832	7.15188	7.22544	7.29492	7.36031	7.42365	7.47882	7.52174	7.55239	7.56873	7.57282	7.54472	7.52434	7.48971	7.47473	7.44934	7.44633	7.43464	7.41954	7.40297	7.38584	7.36507	7.3447	7.32685	7.30652	7.28961
122	MDG	0.599244	0.613845	0.62901	0.644748	0.661059	0.67796	0.695451	0.713572	0.732426	0.752138	0.772803	0.794431	0.816997	0.840501	0.86493	0.890252	0.916562	0.943818	0.971706	0.999798	1.02783	1.05568	1.08355	1.11195	1.14156	1.17291	1.2062	1.24135	1.27828	1.3168	1.35678	1.3982	1.44117	1.48582	1.53234	1.58085	1.6314	1.68388	1.73805	1.79358	1.85022	1.90792	1.96671	2.02655	2.08743	2.14936	2.21232	2.27635
123	MDV	20.6668	21.2306	21.8243	22.433	23.0357	23.6212	24.1781	24.7169	25.2717	25.8903	26.6059	27.4365	28.3694	29.3685	30.3815	31.373	32.3268	33.2611	34.2159	35.2479	36.3969	37.6736	39.0595	40.5305	42.0496	43.5873	45.1353	46.6934	48.2509	49.7964	50.1291	52.1987	53.8083	55.6479	56.3377	58.6373	60.2469	60.7068	62.3165	64.386	65.7657	67.1454	68.2952	69.9048	71.7444	73.814	76.5734	80.2525
124	MEX	1.3406	1.38344	1.42753	1.47284	1.51935	1.56707	1.61581	1.66563	1.71704	1.77076	1.82718	1.88652	1.94835	2.01167	2.07514	2.13771	2.19909	2.25941	2.31868	2.37708	2.43476	2.49164	2.54774	2.60341	2.65917	2.71541	2.77219	2.82949	2.88751	2.94645	3.00643	3.06745	3.12936	3.19177	3.25416	3.31608	3.3777	3.43895	3.49888	3.55627	3.61043	3.66068	3.70769	3.7537	3.80179	3.85412	3.91154	3.97322
125	MHL	NaN	NaN	NaN	NaN	NaN	NaN	NaN	NaN	NaN	NaN	NaN	NaN	NaN	NaN	NaN	NaN	NaN	NaN	NaN	NaN	NaN	NaN	NaN	NaN	NaN	NaN	NaN	NaN	NaN	NaN	NaN	18.5803	18.9257	19.1824	19.3836	19.5534	19.6979	19.8129	19.8991	19.9581	19.9907	19.9995	19.9907	19.9731	19.9574	19.9512	19.9597	19.9811
126	MKD	3.99438	4.04533	4.09752	4.1521	4.21032	4.27281	4.34087	4.41371	4.48738	4.55644	4.61724	4.66749	4.70889	4.74657	4.78788	4.83783	4.89832	4.96678	5.0382	5.10537	5.16299	5.20928	5.24562	5.27379	5.29682	5.31684	5.33527	5.35128	5.36229	5.36462	5.35627	5.33542	5.30477	5.27228	5.24878	5.24174	5.25451	5.28414	5.32411	5.36468	5.39873	5.42431	5.44342	5.45755	5.46955	5.48149	5.49339	5.50438
127	MLI	0.292793	0.296049	0.299336	0.302687	0.306143	0.309744	0.313492	0.317405	0.321556	0.326038	0.330913	0.336224	0.34195	0.347998	0.354237	0.360574	0.366945	0.373382	0.380001	0.386968	0.394385	0.402381	0.41088	0.419541	0.427894	0.435645	0.442626	0.449067	0.455564	0.462948	0.471812	0.482408	0.494566	0.507933	0.521959	0.536256	0.550741	0.56559	0.580988	0.597215	0.61448	0.63279	0.652087	0.672438	0.693908	0.716521	0.740359	0.765351
128	MLT	70.397	70.1168	69.8258	69.5347	69.2545	68.7263	67.9502	67.1634	66.3765	65.6004	65.2447	65.2555	65.2016	65.1477	65.1037	65.5836	65.9182	66.176	66.8685	67.5497	68.2617	68.7655	70.2565	71.2537	71.2686	72.5317	73.7538	74.2634	74.8757	75.608	76.3513	77.1181	77.8798	78.6222	79.32	79.8573	80.3432	80.8927	81.3842	81.7817	82.2135	84.7282	85.3623	85.9256	86.5046	87.0578	87.3755	87.6808
129	MMR	2.19075	2.2392	2.28866	2.3397	2.39312	2.44945	2.50891	2.57126	2.63599	2.70237	2.76985	2.83822	2.90762	2.97821	3.05031	3.12411	3.19943	3.27604	3.35404	3.43358	3.51463	3.59713	3.68064	3.76415	3.84639	3.92635	4.00388	4.07894	4.1509	4.21906	4.28306	4.34227	4.39715	4.44976	4.50296	4.55872	4.61785	4.67955	4.74211	4.80301	4.8604	4.91402	4.96442	5.01153	5.05545	5.09643	5.13424	5.16924
130	MNE	2.40063	2.45339	2.51042	2.56463	2.60631	2.62916	2.62962	2.61152	2.58497	2.56428	2.55962	2.57482	2.60647	2.6486	2.69197	2.72986	2.76021	2.78526	2.80768	2.83177	2.86034	2.8945	2.93224	2.96973	3.00159	3.02414	3.03569	3.03786	3.03421	3.03	3.02901	3.03267	3.03972	3.04798	3.05407	3.05568	3.05214	3.04473	3.03545	3.02715	3.0219	3.03409	3.04627	3.05845	3.06388	3.06841	3.07223	3.07648
131	MNG	0.0421426	0.0433187	0.0446043	0.045974	0.0473912	0.0488294	0.0502776	0.051743	0.0532391	0.0547874	0.0564022	0.058088	0.0598354	0.0616277	0.0634412	0.0652595	0.0670773	0.0689008	0.0707398	0.0726091	0.0745202	0.0764545	0.0784061	0.0804123	0.0825237	0.0847641	0.0871645	0.08968	0.0921662	0.0944284	0.096331	0.0978206	0.0989491	0.0998179	0.10058	0.101354	0.102172	0.103015	0.103892	0.1048	0.105738	0.106721	0.10777	0.108896	0.110113	0.111428	0.112841	0.114354
132	MNP	NaN	NaN	NaN	NaN	NaN	NaN	NaN	NaN	NaN	NaN	NaN	NaN	NaN	NaN	NaN	NaN	NaN	NaN	NaN	NaN	NaN	NaN	NaN	NaN	NaN	NaN	NaN	NaN	NaN	NaN	NaN	7.00633	7.41274	7.8163	8.22076	8.62582	9.03524	9.4388	9.80397	10.0885	10.2629	10.3203	10.2726	10.1321	9.91929	9.6537	9.33322	8.9667
133	MOZ	0.646656	0.659602	0.673073	0.687059	0.701541	0.716511	0.732013	0.748078	0.764672	0.781748	0.7993	0.817143	0.835345	0.854442	0.875162	0.897932	0.922845	0.949444	0.976904	1.00409	1.03009	1.0553	1.07975	1.10176	1.11914	1.13076	1.13528	1.13417	1.1326	1.13758	1.15398	1.184	1.22578	1.27513	1.3258	1.37327	1.41622	1.4561	1.49446	1.53387	1.5762	1.62175	1.66976	1.71979	1.77111	1.82319	1.87594	1.92959
134	MRT	0.0574375	0.0591143	0.0608511	0.0626476	0.0645038	0.0664194	0.0683947	0.0704297	0.0725247	0.0746801	0.0768967	0.0791748	0.0815151	0.0839197	0.0863905	0.0889293	0.0915365	0.0942124	0.0969594	0.0997803	0.102677	0.105655	0.108715	0.111846	0.115029	0.118256	0.121525	0.124849	0.128254	0.131777	0.135444	0.139267	0.143247	0.147394	0.151714	0.156213	0.160886	0.165732	0.170768	0.176014	0.181476	0.187171	0.193072	0.199096	0.205133	0.211104	0.216972	0.222763
135	MUS	22.2967	23.0206	23.6831	24.3091	24.9016	25.4636	25.9983	26.5091	26.9993	27.4724	27.9322	28.3795	28.8132	29.2449	29.692	30.164	30.6546	31.1575	31.5674	32.1216	32.6677	33.1555	33.5633	33.8734	34.2294	34.5104	34.7752	35.0363	35.2784	35.5496	35.8037	36.1923	36.6716	37.109	37.6322	37.9572	38.3474	38.8306	39.241	39.743	40.1355	40.4539	40.7357	41.0315	41.2897	41.5349	41.729	41.9195
136	MWI	2.10693	2.15434	2.20349	2.25454	2.3077	2.36317	2.42107	2.48156	2.54482	2.61108	2.68053	2.75328	2.82948	2.90942	2.99343	3.08174	3.17608	3.27678	3.38123	3.48572	3.58854	3.6841	3.77506	3.87747	4.01318	4.19548	4.43508	4.72117	5.01954	5.28281	5.47839	5.59205	5.63788	5.64645	5.66274	5.71933	5.82644	5.97413	6.15063	6.33636	6.51726	6.69112	6.86399	7.03968	7.22434	7.42244	7.63469	7.85943
137	MYS	1.70189	1.75786	1.81652	1.8767	1.9368	1.99568	2.05289	2.10874	2.16378	2.21894	2.27489	2.33191	2.38988	2.44864	2.50789	2.5675	2.62753	2.68844	2.751	2.81621	2.88489	2.95712	3.03292	3.11287	3.19762	3.28749	3.38289	3.48335	3.58731	3.69263	3.79774	3.90175	4.00495	4.1084	4.21376	4.32207	4.43374	4.54786	4.66256	4.77527	4.88416	4.98848	5.08879	5.18627	5.28274	5.37952	5.47689	5.5744
138	NAM	0.0504271	0.0516605	0.0529473	0.0542872	0.0556788	0.057123	0.0586096	0.0601416	0.0617468	0.0634627	0.0653107	0.0673128	0.0694466	0.0716359	0.0737754	0.0757938	0.0776836	0.0794834	0.0812271	0.0829675	0.0847582	0.086573	0.0884403	0.090531	0.0930672	0.0961926	0.0999905	0.104377	0.109122	0.113896	0.118459	0.122703	0.126681	0.130513	0.134392	0.138442	0.142721	0.147136	0.151473	0.155439	0.15884	0.161606	0.163844	0.165751	0.16761	0.169642	0.171893	0.174341
139	NCL	0.293316	0.301484	0.309653	0.318192	0.327103	0.336014	0.347153	0.358291	0.36943	0.386138	0.415841	0.445544	0.465964	0.477103	0.486385	0.491954	0.497524	0.504949	0.510519	0.514232	0.519987	0.52964	0.540964	0.552103	0.563056	0.573452	0.584219	0.595915	0.60761	0.619669	0.634525	0.651095	0.667569	0.685008	0.703521	0.719612	0.733528	0.747837	0.762173	0.776783	0.791694	0.806894	0.822362	0.834904	0.847636	0.860564	0.873689	0.88701
140	NER	0.184861	0.19022	0.195827	0.201628	0.207544	0.21352	0.219544	0.225643	0.23186	0.238253	0.24487	0.251717	0.258792	0.266111	0.273694	0.28155	0.289708	0.298166	0.306864	0.315718	0.324679	0.33375	0.342984	0.352437	0.362191	0.372321	0.382857	0.393845	0.405405	0.41768	0.430782	0.444773	0.459664	0.475463	0.492156	0.509733	0.528235	0.547685	0.568032	0.5892	0.611147	0.633895	0.657508	0.682049	0.707601	0.734248	0.762022	0.790993
141	NGA	3.3763	3.44594	3.51865	3.59412	3.67189	3.7517	3.83368	3.91823	4.00575	4.09676	4.1918	4.29051	4.39324	4.50198	4.61934	4.74693	4.88593	5.03518	5.19101	5.34836	5.5036	5.65531	5.80468	5.954	6.10678	6.26557	6.4311	6.60247	6.77876	6.95845	7.14048	7.32479	7.51201	7.70264	7.8974	8.09691	8.30152	8.51139	8.72689	8.94834	9.17615	9.4105	9.65181	9.90088	10.1587	10.4258	10.7027	10.989
142	NIC	0.939077	0.968552	0.998269	1.02845	1.05942	1.09144	1.12456	1.15877	1.19417	1.23087	1.26895	1.3084	1.34921	1.3914	1.43497	1.47989	1.52614	1.57358	1.6219	1.67071	1.71968	1.76876	1.8179	1.8668	1.91512	1.96266	2.00913	2.05465	2.0999	2.14583	2.19309	2.2419	2.29188	2.34231	2.39213	2.44055	2.48741	2.53284	2.57675	2.6191	2.65992	2.69905	2.73661	2.7732	2.80962	2.84646	2.88397	2.92202
143	NLD	19.0803	19.3329	19.6103	19.8765	20.1442	20.4226	20.6909	20.9267	21.1452	21.3915	21.6581	21.9172	22.14	22.3239	22.4995	22.701	22.8799	23.0163	23.1584	23.3188	23.5041	23.6659	23.7746	23.865	23.9599	24.0719	24.2058	24.3599	24.5178	24.6653	24.8358	25.0323	25.2222	25.3987	25.5523	25.6788	25.7975	25.9307	26.0911	26.2653	26.4537	26.6541	26.8248	26.9517	27.0455	27.1022	27.1458	27.2049
144	NOR	0.641396	0.646512	0.651727	0.656673	0.661652	0.666816	0.672161	0.677807	0.683529	0.689121	0.694145	0.69903	0.704397	0.709342	0.713756	0.717706	0.72108	0.724134	0.726904	0.729384	0.731731	0.734253	0.736954	0.739398	0.741488	0.743712	0.746369	0.749871	0.753915	0.757034	0.759644	0.763272	0.76769	0.772273	0.776683	0.780726	0.784693	0.788959	0.793671	0.799124	0.804328	0.808408	0.81278	0.817561	0.822407	0.828027	0.834723	0.843405
145	NPL	4.71381	4.78796	4.86385	4.94237	5.02458	5.1113	5.20302	5.29979	5.4015	5.50779	5.61844	5.7335	5.85317	5.97749	6.10649	6.24019	6.37854	6.52155	6.66927	6.8218	6.97916	7.1419	7.31003	7.4824	7.6574	7.83421	8.0112	8.1894	8.37365	8.5706	8.78445	9.01676	9.26436	9.5208	9.77706	10.0262	10.266	10.4969	10.7178	10.928	11.1273	11.3151	11.4914	11.6563	11.8107	11.9554	12.0901	12.2163
146	NRU	NaN	NaN	NaN	NaN	NaN	NaN	NaN	NaN	NaN	NaN	NaN	NaN	NaN	NaN	NaN	NaN	NaN	NaN	NaN	NaN	NaN	NaN	NaN	NaN	NaN	NaN	NaN	NaN	NaN	NaN	NaN	NaN	NaN	NaN	NaN	NaN	NaN	NaN	NaN	NaN	NaN	NaN	NaN	NaN	NaN	NaN	NaN	NaN
147	NZL	0.611179	0.623522	0.639576	0.652408	0.66622	0.677301	0.689541	0.701961	0.708146	0.714511	0.724277	0.735177	0.748293	0.763084	0.779164	0.79447	0.801531	0.80403	0.804288	0.801144	0.802149	0.805242	0.813281	0.824413	0.831577	0.836731	0.836525	0.843766	0.846085	0.850156	0.858041	0.900637	0.910068	0.920504	0.932822	0.946582	0.961682	0.974386	0.98307	0.98825	0.994074	0.999949	1.01747	1.03775	1.05329	1.06525	1.07831	1.08841
148	OMN	0.122978	0.12591	0.129015	0.132287	0.135716	0.139309	0.143098	0.147135	0.151476	0.156187	0.16134	0.166939	0.173048	0.179871	0.187663	0.1966	0.206719	0.217945	0.230202	0.243365	0.257301	0.27205	0.287532	0.303338	0.318942	0.333985	0.348044	0.361212	0.374255	0.38827	0.403915	0.421788	0.441307	0.460553	0.476886	0.488548	0.494768	0.496513	0.495917	0.496041	0.499144	0.506532	0.517823	0.531614	0.545682	0.558765	0.569126	0.578126
149	PAK	3.89177	3.98507	4.08338	4.18649	4.29416	4.40623	4.52286	4.64416	4.76993	4.89991	5.03408	5.1724	5.31545	5.46457	5.62155	5.78773	5.96337	6.14841	6.3434	6.54894	6.76523	6.99223	7.2293	7.47515	7.72805	7.98644	8.25005	8.5182	8.78849	9.05797	9.3246	9.58688	9.84526	10.1021	10.3607	10.6237	10.8922	11.165	11.4395	11.712	11.9799	12.2426	12.5017	12.7599	13.0213	13.2889	13.5634	13.8445
150	PAN	1.03626	1.06747	1.09978	1.13312	1.16738	1.20246	1.2383	1.27488	1.31225	1.3505	1.38966	1.42974	1.47065	1.5122	1.55414	1.5963	1.63861	1.68107	1.72372	1.7666	1.80976	1.85319	1.89688	1.94087	1.98521	2.02992	2.07506	2.12063	2.16666	2.21317	2.26018	2.30764	2.3556	2.40424	2.45382	2.5045	2.55638	2.60934	2.66298	2.71677	2.77033	2.82351	2.87641	2.92927	2.98241	3.03609	3.09033	3.14503
151	PER	0.540058	0.555556	0.571682	0.588368	0.605516	0.62305	0.640958	0.659249	0.677887	0.696841	0.71609	0.735589	0.755349	0.775487	0.796162	0.817477	0.839481	0.862102	0.88517	0.908447	0.931762	0.955026	0.978277	1.00161	1.02518	1.04909	1.07331	1.09776	1.12235	1.14699	1.17156	1.19606	1.22043	1.24443	1.26778	1.2903	1.31189	1.33263	1.35261	1.37202	1.391	1.4096	1.42785	1.4459	1.46391	1.48201	1.50023	1.51863
152	PHL	6.04148	6.2465	6.45728	6.67241	6.88996	7.10866	7.32795	7.54848	7.77163	7.99941	8.2333	8.4739	8.72095	8.97405	9.23248	9.49581	9.76395	10.0374	10.317	10.6039	10.8989	11.2022	11.5132	11.8321	12.1584	12.4917	12.8321	13.1791	13.5313	13.8869	14.2448	14.6041	14.9649	15.3273	15.6918	16.0587	16.427	16.7961	17.1672	17.5418	17.9205	18.3051	18.6936	19.0794	19.4529	19.8082	20.142	20.4576
153	PLW	NaN	NaN	NaN	NaN	NaN	NaN	NaN	NaN	NaN	NaN	NaN	NaN	NaN	NaN	NaN	NaN	NaN	NaN	NaN	NaN	NaN	NaN	NaN	NaN	NaN	NaN	NaN	NaN	NaN	NaN	NaN	2.32015	2.38358	2.45122	2.5202	2.58769	2.65367	2.71786	2.778	2.83108	2.87547	2.90997	2.93561	2.95436	2.9701	2.9854	3.00115	3.01704
154	PNG	0.293169	0.298251	0.303634	0.309367	0.315508	0.322106	0.329159	0.336679	0.344749	0.353468	0.362893	0.373076	0.383959	0.39536	0.407027	0.418777	0.430524	0.442315	0.454261	0.466536	0.479259	0.49248	0.506134	0.520086	0.534141	0.548174	0.562143	0.576127	0.590263	0.604745	0.619724	0.635229	0.651248	0.667834	0.68504	0.702896	0.721435	0.740633	0.760384	0.78054	0.800987	0.821673	0.842606	0.863814	0.885347	0.907236	0.929482	0.952034
155	POL	6.53855	6.61059	6.6866	6.77562	6.86992	6.93732	6.98939	7.05694	7.12478	7.18074	7.20633	7.23263	7.29267	7.35919	7.43017	7.50436	7.57961	7.65302	7.71404	7.77617	7.84829	7.91987	7.99309	8.06839	8.14171	8.2074	8.26349	8.31024	8.34476	8.37499	8.40792	8.43779	8.46371	8.48527	8.5032	8.51475	8.52123	8.52681	8.52985	8.52915	8.44054	8.43821	8.4343	8.42861	8.42368	8.41998	8.41491	8.41035
156	PRI	18.339	18.6635	19.057	19.4786	19.8638	20.1744	20.4155	20.5763	20.7038	20.8755	21.1388	21.4825	21.9108	22.3893	22.8599	23.2854	23.6731	24.0218	24.3386	24.6393	24.9341	25.2184	25.4899	25.7518	26.0089	26.2641	26.5173	26.7684	27.0177	27.2646	27.5084	27.7037	27.8831	28.1189	28.3814	28.6447	28.9679	29.2384	29.4069	29.5545	29.6364	29.6999	29.7382	29.7568	29.7629	29.72	29.5944	29.4216
157	PRK	6.53805	6.67621	6.79418	6.90506	7.02923	7.18094	7.36245	7.56685	7.7882	8.01744	8.24707	8.47711	8.70732	8.92959	9.13398	9.31403	9.46528	9.59107	9.70255	9.8157	9.94209	10.0858	10.2437	10.4112	10.5807	10.7467	10.9075	11.0652	11.2231	11.3861	11.5572	11.738	11.9256	12.1134	12.2922	12.4553	12.6	12.7284	12.8453	12.9579	13.0714	13.1878	13.3049	13.42	13.5288	13.6284	13.718	13.7993
158	PRT	6.63319	6.68681	6.73524	6.76247	6.76623	6.73869	6.68806	6.64577	6.61742	6.5583	6.50043	6.47296	6.46299	6.46498	6.5558	6.80974	7.00619	7.08098	7.15779	7.23494	7.3136	7.37729	7.42253	7.45705	7.48578	7.50628	7.51312	7.51109	7.50329	7.49235	7.47603	7.45882	7.45303	7.46215	7.48226	7.5082	7.53649	7.57021	7.60857	7.65172	7.70569	7.76023	7.80285	7.83219	7.85095	7.86809	7.88229	7.89778
159	PRY	0.322728	0.331286	0.340106	0.349193	0.358552	0.368178	0.378103	0.388314	0.398714	0.409172	0.419609	0.429997	0.440409	0.450982	0.461911	0.473349	0.485326	0.497841	0.510978	0.524825	0.539436	0.55484	0.570998	0.587801	0.605092	0.622743	0.640711	0.658971	0.67744	0.696025	0.714652	0.733251	0.751795	0.770309	0.78885	0.807443	0.826072	0.844669	0.863149	0.881403	0.899341	0.916966	0.934264	0.951111	0.967357	0.982918	0.997725	1.01186
160	PYF	1.34664	1.39188	1.44272	1.49765	1.55444	1.61149	1.66823	1.72516	1.783	1.8429	1.90564	1.97144	2.03987	2.11016	2.18136	2.25269	2.32381	2.39493	2.46678	2.54036	2.61629	2.69455	2.77463	2.85617	2.93871	3.02168	3.10551	3.18983	3.27234	3.35007	3.42114	3.48409	3.54012	3.59324	3.64903	3.71139	3.78179	3.85857	3.9387	4.01762	4.09197	4.16111	4.22588	4.28631	4.3428	4.39579	4.44489	4.49025
161	QAT	0.281103	0.305144	0.333855	0.366298	0.400998	0.436982	0.473774	0.511957	0.552849	0.598328	0.649618	0.708543	0.774682	0.844404	0.912628	0.976444	1.03245	1.08362	1.14094	1.21953	1.32928	1.4739	1.64733	1.83767	2.02787	2.20485	2.3668	2.51535	2.64533	2.75145	2.83117	2.88248	2.90954	2.92411	2.94228	2.97698	3.04142	3.13857	3.25981	3.39068	3.52621	3.64664	3.76944	3.97014	4.35001	4.97289	5.87322	7.00519
162	ROU	5.32657	5.3695	5.4046	5.4397	5.47479	5.50733	5.56054	5.65279	5.72965	5.79022	5.86003	5.92114	5.97797	6.0294	6.08547	6.16191	6.23658	6.29575	6.35229	6.39252	6.43655	6.48647	6.51548	6.53672	6.55615	6.58494	6.61499	6.64108	6.6724	6.70243	6.71412	6.65605	6.59618	6.58721	6.57764	6.56435	6.54546	6.52664	6.51315	6.50293	6.49452	6.40452	6.28834	6.24315	6.20768	6.16946	6.13302	6.04309
163	RUS	0.48374	0.489142	0.494609	0.500132	0.50572	0.511369	0.514286	0.517223	0.520176	0.523146	0.526131	0.529161	0.532203	0.53527	0.538348	0.541447	0.545268	0.549113	0.552986	0.556887	0.560853	0.56461	0.568168	0.571577	0.575923	0.580413	0.584593	0.588684	0.592513	0.595999	0.598303	0.599642	0.599904	0.599223	0.59848	0.598641	0.59777	0.596783	0.595796	0.593955	0.591462	0.588959	0.586256	0.583602	0.581257	0.579044	0.577151	0.576165
164	RWA	7.6827	7.84682	7.98957	8.12674	8.28061	8.46713	8.69273	8.95263	9.23797	9.53478	9.83323	10.1313	10.4334	10.7441	11.0702	11.4167	11.7849	12.1734	12.5828	13.0129	13.4638	13.9172	14.3691	14.8479	15.3934	16.0231	16.7895	17.6585	18.4591	18.9593	19.0134	18.5201	17.5813	16.5008	15.7036	15.4856	15.97	17.0397	18.4568	19.8656	21.0095	21.8141	22.3639	22.75	23.1232	23.5927	24.1763	24.8312
165	SAU	0.13114	0.135387	0.140007	0.144943	0.150101	0.155436	0.160956	0.166754	0.172964	0.179761	0.187294	0.195628	0.204806	0.214927	0.226094	0.238392	0.251761	0.266204	0.281927	0.299191	0.318112	0.338779	0.360927	0.383876	0.40672	0.428773	0.449801	0.469883	0.489035	0.507385	0.52505	0.542029	0.55833	0.574119	0.589615	0.605027	0.620355	0.635704	0.651511	0.668319	0.686492	0.70625	0.727435	0.74957	0.77196	0.794091	0.815745	0.837038
166	SDN	0.207231	0.213354	0.219739	0.226396	0.233338	0.240577	0.248131	0.256017	0.264239	0.272799	0.281708	0.290959	0.300577	0.310637	0.321239	0.332448	0.344291	0.356737	0.36972	0.383143	0.39693	0.411174	0.425901	0.440897	0.455875	0.470698	0.485047	0.499133	0.513962	0.530906	0.550843	0.574307	0.600721	0.628489	0.655367	0.67977	0.70109	0.719886	0.737173	0.75451	0.773034	0.793006	0.814062	0.835965	0.858282	0.880685	0.903234	0.926054
167	SEN	1.11435	1.14521	1.17708	1.21004	1.24424	1.27979	1.3166	1.35465	1.39422	1.43566	1.47914	1.52499	1.57298	1.62209	1.67092	1.71857	1.76464	1.80969	1.85498	1.90227	1.95289	2.00721	2.06498	2.12615	2.19048	2.25778	2.32797	2.40105	2.47679	2.55494	2.63518	2.71772	2.8023	2.88767	2.97218	3.05481	3.13501	3.21347	3.29194	3.37285	3.45804	3.54835	3.64352	3.74307	3.84607	3.95197	4.06048	4.17229
168	SGP	167.025	172.706	177.555	182.1	186.828	191.423	196.242	200.625	204.114	207.209	210.455	214.351	218.358	222.477	226.21	229.537	232.652	235.898	238.769	241.803	244.891	256.952	268.48	271.99	277.18	277.559	277.297	281.498	288.733	297.336	309.127	318.05	327.75	336.147	346.857	357.556	372.388	385.102	398.41	401.607	408.623	419.795	420.552	407.262	411.212	420.992	431.29	448.999
169	SLB	0.281356	0.289792	0.29854	0.307599	0.316966	0.326657	0.336635	0.346964	0.357877	0.369693	0.382621	0.396757	0.411998	0.428122	0.444793	0.461763	0.478937	0.496363	0.514053	0.53208	0.550481	0.569277	0.588406	0.607741	0.627117	0.646428	0.665612	0.684761	0.704081	0.723884	0.744391	0.765671	0.78768	0.810371	0.833668	0.857505	0.881857	0.906733	0.932107	0.957958	0.984256	1.01099	1.0381	1.06545	1.09288	1.12024	1.14748	1.17459
170	SLE	2.08167	2.10883	2.13689	2.16581	2.19552	2.22603	2.25733	2.28964	2.32354	2.35977	2.39888	2.44109	2.48636	2.53458	2.58555	2.6391	2.69531	2.75425	2.8157	2.87931	2.94489	3.01069	3.07651	3.14538	3.22156	3.30712	3.40546	3.51313	3.61725	3.70039	3.75096	3.76498	3.74903	3.71535	3.68164	3.66184	3.65731	3.66725	3.70064	3.76775	3.87452	4.0267	4.2194	4.4346	4.64715	4.83875	5.00281	5.14392
171	SLV	9.05886	9.32231	9.59974	9.88835	10.1844	10.485	10.7884	11.0942	11.4025	11.7139	12.0284	12.3453	12.663	12.9793	13.2919	13.5987	13.8993	14.1931	14.4778	14.7503	15.0091	15.253	15.4832	15.7035	15.9193	16.1345	16.3496	16.5639	16.7793	16.9978	17.2203	17.4481	17.6795	17.908	18.125	18.3241	18.5032	18.6637	18.8072	18.937	19.0556	19.1635	19.2604	19.3477	19.4269	19.4994	19.5662	19.628
172	SMR	17.6981	18.1511	18.6225	19.1042	19.5837	20.0516	20.5104	20.9576	21.3704	21.7245	22.0016	22.189	22.3006	22.3822	22.4949	22.6869	22.9732	23.3411	23.7573	24.1746	24.5621	24.9105	25.2301	25.5279	25.8176	26.1085	26.3971	26.6834	26.9766	27.2951	27.6457	28.0367	28.4621	28.9059	29.3405	29.7498	30.1246	30.4718	30.8076	31.1548	31.5261	31.9297	32.3563	32.7909	33.2174	33.621	33.9958	34.3476
173	SOM	0.298198	0.304505	0.311025	0.317777	0.324789	0.332079	0.340159	0.349138	0.358211	0.36625	0.372741	0.376219	0.377596	0.381516	0.394287	0.41986	0.460827	0.514326	0.572194	0.623031	0.658813	0.676341	0.678484	0.670709	0.66136	0.65651	0.658057	0.664135	0.67262	0.67999	0.683901	0.683676	0.680916	0.678236	0.679282	0.686587	0.701132	0.721892	0.746932	0.773348	0.798988	0.823291	0.846783	0.869707	0.892637	0.915992	0.939793	0.963818
174	SRB	NaN	NaN	NaN	NaN	NaN	NaN	NaN	NaN	NaN	NaN	NaN	NaN	NaN	NaN	NaN	NaN	NaN	NaN	NaN	NaN	NaN	NaN	NaN	NaN	NaN	NaN	NaN	NaN	NaN	NaN	5.92259	5.93011	5.96977	6.01105	6.03864	5.95332	5.94741	5.93079	5.90834	5.88699	5.86821	5.85813	5.85547	5.8403	5.82668	5.80921	5.78641	5.76299
175	SSD	NaN	NaN	NaN	NaN	NaN	NaN	NaN	NaN	NaN	NaN	NaN	NaN	NaN	NaN	NaN	NaN	NaN	NaN	NaN	NaN	NaN	NaN	NaN	NaN	NaN	NaN	NaN	NaN	NaN	NaN	NaN	NaN	NaN	NaN	NaN	NaN	NaN	NaN	NaN	NaN	NaN	NaN	NaN	NaN	NaN	NaN	NaN	NaN
176	STP	4.61732	4.63845	4.62983	4.61201	4.61402	4.65627	4.74681	4.87738	5.03303	5.19112	5.33563	5.46052	5.57169	5.67876	5.7969	5.93609	6.10007	6.2831	6.47417	6.65791	6.82326	6.96655	7.09195	7.20642	7.32039	7.44154	7.57139	7.70792	7.85193	8.00319	8.16143	8.3285	8.50427	8.68413	8.86155	9.03229	9.19412	9.34962	9.50585	9.67242	9.85652	10.0605	10.282	10.5171	10.7596	11.005	11.252	11.5021
177	SUR	0.122108	0.125569	0.128996	0.132449	0.136014	0.139721	0.143654	0.147704	0.151485	0.154479	0.156342	0.156911	0.156363	0.15511	0.153746	0.152713	0.152173	0.15204	0.152213	0.152497	0.152766	0.15299	0.153278	0.153804	0.154802	0.156426	0.158744	0.161668	0.165009	0.168497	0.171926	0.175207	0.178367	0.181453	0.184561	0.18774	0.191034	0.194368	0.197543	0.200292	0.202445	0.203902	0.20477	0.205347	0.20605	0.207182	0.208847	0.210953
178	SVK	5.72379	5.89766	5.96311	6.02478	6.08855	6.14995	6.2072	6.26024	6.30885	6.35766	6.38526	6.41231	6.46743	6.53049	6.59828	6.6679	6.73882	6.81056	6.88038	6.94911	7.00658	7.05764	7.1125	7.16438	7.2138	7.26259	7.30771	7.34851	7.38757	7.42323	7.45593	7.46171	7.46413	7.49268	7.52226	7.54431	7.5603	7.57427	7.58443	7.59218	7.58191	7.56804	7.56529	7.56031	7.55877	7.55952	7.55986	7.56207
179	SVN	5.39329	5.42531	5.45771	5.50305	5.55458	5.6126	5.6832	5.74998	5.80109	5.83284	5.87033	5.91608	5.96338	6.01261	6.04472	6.1041	6.19486	6.27017	6.33882	6.40706	6.47076	6.48851	6.50145	6.54225	6.57571	6.608	6.69078	6.77182	6.79026	6.79419	6.80035	6.80467	6.79469	6.77852	6.77068	6.77214	6.76791	6.75881	6.74409	6.74891	6.76892	6.77959	6.78799	6.79209	6.79644	6.80822	6.82998	6.86829
180	SWE	1.14663	1.15205	1.15842	1.16497	1.1737	1.18481	1.19614	1.20535	1.21214	1.22069	1.23214	1.24065	1.24432	1.24647	1.25009	1.25506	1.25964	1.26412	1.2678	1.27057	1.27316	1.27468	1.27541	1.27599	1.27715	1.27926	1.28224	1.28653	1.29245	1.3011	1.3112	1.32016	1.32793	1.33566	1.34519	1.35227	1.35442	1.3552	1.35595	1.35701	1.35919	1.36284	1.36728	1.37238	1.37779	1.38331	1.39111	1.40147
181	SWZ	1.38778	1.42072	1.45329	1.48616	1.52027	1.55637	1.59466	1.63513	1.678	1.72347	1.77169	1.82285	1.87697	1.93387	1.99324	2.05485	2.11908	2.18612	2.25536	2.326	2.39768	2.46897	2.54058	2.61673	2.70318	2.80348	2.9199	3.04955	3.1844	3.31329	3.4283	3.52574	3.60799	3.68062	3.75214	3.82846	3.91222	4.00065	4.08781	4.16513	4.22698	4.27089	4.30042	4.32328	4.35041	4.38962	4.44351	4.50967
182	SXM	NaN	NaN	NaN	NaN	NaN	NaN	NaN	NaN	NaN	NaN	NaN	NaN	NaN	NaN	NaN	NaN	NaN	NaN	NaN	NaN	NaN	NaN	NaN	NaN	NaN	NaN	NaN	NaN	NaN	NaN	NaN	NaN	NaN	NaN	NaN	NaN	NaN	NaN	63.385	63.0685	61.9222	63.2816	66.0755	68.5589	71.6551	74.938	77.6487	80.0672
183	SYC	6.25364	6.43195	6.60486	6.77493	6.94679	7.12345	7.30326	7.48502	7.66843	7.85304	8.03825	8.22346	8.40837	8.59073	8.76799	8.93806	9.10362	9.25929	9.40401	9.53703	9.6579	9.76708	9.86486	9.95289	10.0331	10.1078	10.1793	10.2506	10.325	10.4059	10.4977	10.6109	10.7462	10.9043	11.0863	11.2931	11.4601	11.5953	11.8243	12.0589	12.167	12.1777	12.5523	12.4173	12.3723	12.4323	12.6872	12.7522
184	SYR	1.71094	1.76676	1.82444	1.88419	1.94631	2.01104	2.07845	2.14856	2.22149	2.29736	2.37629	2.45846	2.54392	2.63247	2.72382	2.81781	2.91415	3.01307	3.11559	3.22309	3.33643	3.45605	3.58132	3.7107	3.84208	3.97386	4.10554	4.23744	4.36985	4.5034	4.63856	4.77493	4.91224	5.05137	5.19344	5.33908	5.48967	5.64455	5.79984	5.9502	6.09236	6.21916	6.33208	6.44638	6.58331	6.75502	6.97681	7.23661
185	TCA	0.415653	0.418267	0.418412	0.416887	0.414273	0.411659	0.408754	0.40585	0.403962	0.404688	0.408972	0.417541	0.430176	0.44528	0.46082	0.475343	0.488196	0.500032	0.51245	0.527336	0.546434	0.570397	0.598717	0.629652	0.660586	0.689995	0.716936	0.742424	0.768856	0.800153	0.838712	0.886276	0.941827	1.00159	1.05997	1.11349	1.15946	1.20012	1.24275	1.29735	1.3707	1.46582	1.57867	1.70008	1.81721	1.92069	2.00725	2.07957
186	TCD	0.161319	0.16448	0.167754	0.171107	0.174493	0.177885	0.18125	0.184617	0.188085	0.191792	0.195829	0.20026	0.205037	0.210003	0.214934	0.219681	0.224205	0.228594	0.23298	0.23755	0.242457	0.247732	0.253379	0.259503	0.26622	0.273611	0.281751	0.290622	0.300092	0.309964	0.320104	0.330484	0.341173	0.352266	0.363896	0.376174	0.389089	0.402635	0.416927	0.432108	0.448259	0.465466	0.483653	0.502533	0.521712	0.540916	0.560026	0.579146
187	TGO	1.91991	1.94058	1.95908	1.98217	2.01898	2.07554	2.15498	2.25388	2.36362	2.47188	2.5698	2.65501	2.73022	2.79796	2.86268	2.92806	2.99367	3.0594	3.12973	3.21037	3.30511	3.41593	3.54114	3.67626	3.81471	3.95154	4.08571	4.21813	4.34814	4.47547	4.60014	4.72152	4.83995	4.95783	5.07844	5.20429	5.33627	5.47418	5.61795	5.76717	5.92153	6.08125	6.24669	6.41776	6.59427	6.77608	6.96309	7.15531
188	THA	3.68334	3.79453	3.90972	4.02884	4.15176	4.27833	4.40824	4.54126	4.67737	4.81664	4.95889	5.10409	5.25158	5.39987	5.54702	5.69161	5.83302	5.97139	6.10683	6.23977	6.37059	6.49852	6.62338	6.74673	6.87073	6.99657	7.12581	7.25713	7.38539	7.5036	7.60712	7.69359	7.7656	7.8296	7.89482	7.96787	8.05026	8.1398	8.23472	8.33192	8.42863	8.52568	8.62268	8.71418	8.79313	8.8549	8.89665	8.92072
189	TJK	0.99886	1.03582	1.07625	1.11895	1.16222	1.20483	1.2463	1.287	1.32766	1.36936	1.41289	1.45856	1.50603	1.55462	1.60335	1.65158	1.69912	1.74641	1.79425	1.84379	1.89589	1.95031	2.00684	2.0663	2.12968	2.1974	2.2701	2.34673	2.42395	2.49729	2.56354	2.62175	2.67288	2.71817	2.7597	2.79924	2.83694	2.87302	2.90957	2.94916	2.9937	3.04415	3.10034	3.16149	3.22622	3.2935	3.36314	3.43547
190	TKM	0.225215	0.233189	0.241499	0.250021	0.258598	0.267121	0.27552	0.283819	0.292121	0.300581	0.309309	0.318338	0.327622	0.337086	0.346625	0.356161	0.365689	0.375246	0.384853	0.394544	0.404356	0.414298	0.424395	0.434724	0.44538	0.456437	0.467823	0.47952	0.491713	0.50464	0.518412	0.53316	0.548654	0.564193	0.578834	0.591907	0.603169	0.612822	0.621203	0.628854	0.636202	0.643318	0.65016	0.656924	0.663827	0.67103	0.678627	0.686633
191	TLS	2.3174	2.35816	2.40054	2.44456	2.49032	2.53781	2.58521	2.63196	2.68064	2.7349	2.79622	2.86939	2.951	3.02484	3.06896	3.06946	3.01776	2.9234	2.81273	2.72269	2.67951	2.69332	2.7554	2.85023	2.95364	3.04804	3.12742	3.1972	3.26459	3.34115	3.43408	3.54845	3.67818	3.80633	3.9097	3.9732	3.98738	3.96127	3.92062	3.90186	3.93027	4.01685	4.15133	4.31182	4.46586	4.54272	4.62089	4.70042
192	TON	5.66597	5.86281	6.09413	6.34662	6.60021	6.83991	7.06287	7.27084	7.45921	7.62321	7.76035	7.86613	7.94238	8.00088	8.05828	8.12616	8.20995	8.30543	8.40329	8.48966	8.55478	8.59571	8.61696	8.62542	8.63122	8.6418	8.65964	8.68282	8.70867	8.73286	8.75208	8.76606	8.77682	8.78703	8.80046	8.81987	8.84608	8.87846	8.91627	8.95867	9.00466	9.05396	9.10648	9.16176	9.21879	9.27692	9.33661	9.3975
193	TTO	11.4098	11.6368	11.8339	12.0027	12.1466	12.2696	12.3703	12.4512	12.5258	12.6116	12.7212	12.8606	13.027	13.2133	13.4077	13.6018	13.7924	13.982	14.175	14.3779	14.5945	14.8266	15.0693	15.3122	15.5411	15.746	15.9224	16.0729	16.2026	16.3201	16.4314	16.539	16.6409	16.734	16.8135	16.8765	16.9217	16.9528	16.9779	17.008	17.051	17.1102	17.1836	17.2671	17.3543	17.4403	17.5238	17.6061
194	TUN	1.77963	1.80352	1.83449	1.87068	1.91039	1.95221	1.99496	2.03777	2.08002	2.12137	2.16176	2.19598	2.23231	2.27211	2.31639	2.36584	2.42122	2.48335	2.55075	2.6208	2.69177	2.76395	2.83731	2.9115	2.96944	3.06128	3.15922	3.24022	3.31311	3.35573	3.43825	3.50731	3.57971	3.61441	3.70443	3.77687	3.83244	3.8854	3.93532	3.98701	4.02774	4.06911	4.11055	4.14888	4.18793	4.22866	4.27036	4.31134
195	TUR	2.42028	2.47966	2.53945	2.5998	2.66093	2.72305	2.78613	2.85026	2.91596	2.98385	3.05437	3.12781	3.20399	3.2823	3.36187	3.44206	3.52244	3.60321	3.68515	3.76941	3.85668	3.94724	4.04045	4.13485	4.22845	4.31979	4.40842	4.49466	4.57878	4.66136	4.74288	4.82324	4.90244	4.98117	5.06034	5.14059	5.22221	5.30501	5.38852	5.47204	5.555	5.6378	5.72064	5.80271	5.88295	5.96086	6.03501	6.10623
196	TUV	14.0361	14.3535	14.6961	15.0433	15.3768	15.6803	15.947	16.1816	16.3908	16.5863	16.7772	16.968	17.152	17.3336	17.5061	17.6717	17.8257	17.9729	18.127	18.3017	18.5133	18.7639	19.0491	19.3457	19.6308	19.8861	20.0999	20.2839	20.4403	20.5782	20.7047	20.8243	20.9323	21.0358	21.1278	21.2175	21.3026	21.3808	21.4635	21.5555	21.659	21.7786	21.9142	22.0522	22.181	22.2914	22.3787	22.4523
197	TZA	0.733652	0.755418	0.77803	0.801479	0.825743	0.850826	0.876705	0.903442	0.931221	0.960282	0.99079	1.02285	1.0564	1.09125	1.12709	1.16373	1.2011	1.2393	1.27849	1.31889	1.36069	1.40399	1.44879	1.49494	1.54225	1.5906	1.63974	1.68979	1.74155	1.79605	1.85394	1.91578	1.98106	2.04798	2.11407	2.17764	2.23813	2.29638	2.35392	2.413	2.47536	2.54145	2.61109	2.6847	2.76256	2.84486	2.93191	3.02375
198	UGA	1.93867	2.00104	2.06774	2.13835	2.21226	2.28885	2.36835	2.45057	2.53403	2.61682	2.69772	2.77607	2.8526	2.92914	3.00833	3.09214	3.18144	3.27596	3.37512	3.47786	3.58355	3.69186	3.80357	3.92046	4.04492	4.17854	4.32209	4.47475	4.63454	4.79861	4.96485	5.13309	5.3039	5.47701	5.65225	5.8298	6.0093	6.19151	6.37924	6.57617	6.78502	7.00693	7.24144	7.48761	7.74378	8.00872	8.28246	8.56549
199	UKR	4.87615	4.93804	5.00043	5.06174	5.11985	5.1733	5.22134	5.26456	5.3044	5.343	5.38187	5.42153	5.46145	5.50078	5.53827	5.573	5.60468	5.6337	5.66062	5.68628	5.71128	5.7401	5.75873	5.77931	5.80102	5.81965	5.84023	5.86263	5.88869	5.91749	5.93109	5.94349	5.96061	5.96402	5.93451	5.88779	5.83577	5.78284	5.73139	5.6776	5.62074	5.5645	5.50948	5.46496	5.42366	5.38406	5.34778	5.31596
200	URY	0.993808	1.00674	1.01935	1.03158	1.04342	1.05483	1.06593	1.07658	1.08624	1.09418	1.09995	1.10327	1.10451	1.10476	1.10554	1.10793	1.11234	1.11847	1.12586	1.13371	1.14144	1.14898	1.15652	1.16402	1.17153	1.17907	1.18656	1.19397	1.20146	1.20925	1.21747	1.22611	1.23503	1.24416	1.25333	1.26242	1.27151	1.28051	1.28877	1.2955	1.30017	1.30246	1.30273	1.30189	1.30129	1.30188	1.30401	1.30741
201	USA	1.29437	1.316	1.3364	1.35577	1.37474	1.39203	1.4082	1.42362	1.4379	1.45202	1.46904	1.48773	1.50374	1.51816	1.5321	1.54728	1.56205	1.57784	1.59465	1.61235	1.62789	1.64395	1.65969	1.67494	1.6895	1.70454	1.72037	1.73581	1.75165	1.76827	1.78836	1.81241	1.83772	1.86212	1.88509	1.90768	1.93	1.95338	1.97628	1.99911	2.02086	2.04096	2.05998	2.07777	2.09708	2.1165	2.13701	2.15743
202	UZB	1.35526	1.39461	1.43698	1.48202	1.52914	1.57791	1.62811	1.6798	1.73319	1.78858	1.84613	1.90599	1.96785	2.03082	2.09372	2.15574	2.21645	2.27619	2.33583	2.39667	2.45964	2.5249	2.59209	2.66099	2.73118	2.80229	2.8742	2.94679	3.01955	3.09188	3.16245	3.23061	3.30724	3.38326	3.45033	3.51324	3.58108	3.64924	3.70844	3.74863	3.80087	3.84929	3.89669	3.9423	3.98805	4.03471	4.08425	4.1428
203	VCT	14.3185	14.53	14.7179	14.8878	15.0486	15.2071	15.3642	15.5191	15.6746	15.8344	16.0005	16.1743	16.3556	16.5415	16.7283	16.9126	17.094	17.2726	17.4468	17.6158	17.778	17.9322	18.078	18.2165	18.3504	18.4804	18.6077	18.7307	18.844	18.941	19.0167	19.0701	19.1037	19.1207	19.1264	19.1251	19.1173	19.1037	19.0899	19.0821	19.0853	19.1016	19.1301	19.1662	19.2031	19.236	19.2641	19.2891
204	VEN	0.616205	0.640019	0.664896	0.690595	0.716758	0.743113	0.76962	0.796314	0.823085	0.849822	0.876467	0.902943	0.929313	0.955826	0.982833	1.01059	1.03919	1.06859	1.0987	1.1294	1.16057	1.19218	1.22426	1.25689	1.2902	1.32426	1.35909	1.39458	1.43049	1.46648	1.5023	1.53788	1.57322	1.60835	1.64336	1.67829	1.71313	1.74783	1.78245	1.81706	1.85171	1.88641	1.92112	1.9558	1.99036	2.02474	2.05894	2.09293
205	VGB	NaN	NaN	NaN	NaN	NaN	NaN	NaN	NaN	NaN	NaN	NaN	NaN	NaN	NaN	NaN	NaN	NaN	NaN	NaN	NaN	NaN	NaN	NaN	NaN	NaN	NaN	NaN	NaN	NaN	NaN	NaN	NaN	NaN	NaN	NaN	NaN	NaN	NaN	NaN	NaN	NaN	NaN	NaN	NaN	NaN	NaN	NaN	NaN
206	VIR	6.3072	6.72111	7.15473	7.62777	8.14023	8.6724	9.32283	10.0127	10.7617	11.5501	12.4173	13.9941	14.9796	16.5564	17.739	18.5274	18.9216	18.3303	18.9216	18.9216	19.1187	19.3158	20.1042	20.4984	21.2868	21.0897	20.9912	20.8926	20.5969	20.3013	20.4911	20.6575	20.8356	21.0063	21.1522	21.2507	21.3051	21.3568	21.3922	21.4043	21.4127	21.3629	21.3278	21.3036	21.2769	21.2598	21.2277	21.1731
207	VNM	7.22586	7.36833	7.51287	7.66116	7.81465	7.97417	8.14077	8.31505	8.49724	8.68796	8.88679	9.09394	9.30878	9.5307	9.75802	9.9893	10.2239	10.5277	10.7665	10.937	11.1685	11.3811	11.5818	11.7831	11.9988	12.2434	12.5306	12.8949	13.2104	13.526	13.7576	14.0117	14.2621	14.5101	14.7559	14.9999	15.2418	15.4814	15.7209	15.9585	16.2658	16.4727	16.6623	16.8566	17.0594	17.1607	17.3521	17.5411
208	VUT	0.360493	0.371851	0.383724	0.395925	0.4082	0.420401	0.432415	0.444345	0.456518	0.469375	0.483223	0.498135	0.513986	0.530607	0.547766	0.56523	0.583028	0.601132	0.619275	0.637101	0.65439	0.67105	0.687207	0.703138	0.719244	0.735848	0.752893	0.770374	0.78871	0.80842	0.829818	0.853281	0.878537	0.904411	0.929283	0.952072	0.972253	0.990373	1.00775	1.02626	1.04727	1.07121	1.09763	1.12596	1.15528	1.18488	1.21465	1.24476
209	PSE	NaN	NaN	NaN	NaN	NaN	NaN	NaN	NaN	NaN	NaN	NaN	NaN	NaN	NaN	NaN	NaN	NaN	NaN	NaN	NaN	NaN	NaN	NaN	NaN	NaN	NaN	NaN	NaN	NaN	NaN	22.6693	23.7075	24.7932	25.9287	27.1161	28.3579	29.6566	31.0148	31.8175	32.641	33.4858	34.3525	35.2416	36.1537	37.0895	38.0494	39.0342	40.0445
210	WSM	2.63904	2.72347	2.8125	2.90427	2.99633	3.08654	3.17445	3.25964	3.34002	3.4133	3.47779	3.53274	3.57855	3.61659	3.64889	3.67717	3.70163	3.72237	3.74098	3.75927	3.77848	3.79988	3.82335	3.8472	3.86901	3.88721	3.90083	3.91111	3.92107	3.93508	3.95607	3.98541	4.02173	4.06152	4.0999	4.13322	4.16038	4.1826	4.20175	4.22067	4.24146	4.26461	4.28951	4.31586	4.34299	4.37054	4.39833	4.42665
211	YEM	0.675034	0.686187	0.697635	0.709423	0.721599	0.734205	0.74745	0.76139	0.77575	0.790136	0.804379	0.81832	0.832388	0.847708	0.865786	0.887707	0.913952	0.944271	0.978117	1.01459	1.05305	1.09359	1.13653	1.18159	1.22848	1.27711	1.32668	1.37751	1.43191	1.49305	1.56285	1.64257	1.7306	1.82247	1.91197	1.99469	2.06898	2.13628	2.19901	2.26101	2.32514	2.39191	2.46062	2.53142	2.60428	2.67912	2.75616	2.83548
212	ZAF	0.984393	1.01574	1.04457	1.07154	1.09726	1.12224	1.14694	1.17177	1.19703	1.22299	1.24984	1.27901	1.30865	1.33862	1.36884	1.39929	1.42985	1.46027	1.49138	1.52451	1.56045	1.59885	1.63944	1.682	1.72622	1.77163	1.81766	1.86359	1.9086	1.95173	1.99187	2.03336	2.07623	2.12054	2.16634	2.21369	2.26351	2.3159	2.37099	2.42892	2.48984	2.54132	2.57734	2.6102	2.64419	2.67935	2.71572	2.75334
213	COD	0.448598	0.460056	0.471928	0.484304	0.497307	0.511015	0.52549	0.54068	0.556419	0.572474	0.588685	0.60496	0.621373	0.63813	0.655531	0.673777	0.693033	0.71321	0.733965	0.754805	0.775426	0.795777	0.816134	0.836934	0.85878	0.882168	0.906982	0.933237	0.961691	0.993298	1.02859	1.0682	1.11159	1.15663	1.20044	1.24103	1.27755	1.31089	1.34295	1.37649	1.41358	1.45477	1.49956	1.54754	1.59792	1.65014	1.70419	1.76032
214	ZMB	0.279528	0.288077	0.297043	0.306413	0.316163	0.326285	0.336771	0.347658	0.35903	0.370996	0.383636	0.396984	0.411021	0.425704	0.440964	0.456748	0.473023	0.489795	0.507101	0.524996	0.543504	0.562622	0.582282	0.602366	0.622718	0.643212	0.663855	0.684641	0.70543	0.72605	0.746409	0.766413	0.786175	0.806073	0.82662	0.848188	0.870995	0.894955	0.919764	0.944962	0.970252	0.995552	1.0211	1.04732	1.07478	1.10393	1.1349	1.16764
215	ZWE	0.662449	0.684384	0.707268	0.73102	0.755516	0.780686	0.806494	0.833027	0.860479	0.889115	0.919125	0.950731	0.983916	1.01835	1.05357	1.08931	1.12526	1.16177	1.19994	1.24128	1.28682	1.33676	1.39051	1.4472	1.5056	1.56461	1.62397	1.68343	1.74189	1.79806	1.85099	1.90011	1.94543	1.98723	2.02612	2.06255	2.09689	2.12905	2.15852	2.18452	2.20675	2.22512	2.24055	2.25516	2.27169	2.29228	2.31761	2.3476
[truncated: 8 more columns]

## Sheet: Livestock respiration
Indicator:Livestock respiration(g C m2 y-1)
FID	Country Code	1960	1960	1960	1960	1960	1960	1960	1960	1960	1960	1960	1960	1960	1960	1960	1960	1960	1960	1960	1960	1960	1960	1960	1960	1960	1960	1960	1960	1960	1960	1960	1960	1960	1960	1960	1960	1960	1960	1960	1960	1960	1960	1960	1960	1960	1960	1960	1960
0	ABW	NaN	NaN	NaN	NaN	NaN	NaN	NaN	NaN	NaN	NaN	NaN	NaN	NaN	NaN	NaN	NaN	NaN	NaN	NaN	NaN	NaN	NaN	NaN	NaN	NaN	NaN	NaN	NaN	NaN	NaN	7.26189	NaN	NaN	NaN	NaN	NaN	NaN	NaN	NaN	NaN	NaN	NaN	NaN	NaN	NaN	NaN	NaN	NaN
1	AND	NaN	NaN	NaN	NaN	NaN	NaN	NaN	NaN	NaN	NaN	NaN	NaN	NaN	NaN	NaN	NaN	NaN	NaN	NaN	NaN	NaN	NaN	NaN	NaN	NaN	NaN	NaN	NaN	NaN	NaN	NaN	NaN	NaN	NaN	NaN	NaN	NaN	NaN	NaN	NaN	NaN	NaN	NaN	NaN	NaN	NaN	NaN	NaN
2	AFG	NaN	10.3406	10.5969	10.7069	10.8272	10.9842	11.51	11.51	11.8447	11.7673	11.9192	11.8325	8.10076	9.27638	10.2714	11.4059	11.7411	11.3514	10.9876	10.6853	10.7831	10.9053	10.8973	9.90532	8.46553	7.50466	5.73173	6.44066	7.36281	7.48235	7.60922	7.73977	7.68321	7.69984	7.8994	8.11539	8.79702	9.73385	10.6075	11.7735	10.3022	8.6144	8.66904	8.91955	9.11648	9.30336	8.97986	8.29075
3	AGO	NaN	0.917739	0.964472	0.995668	1.06529	1.13476	1.17064	1.2478	1.23942	1.31948	1.42682	1.51515	1.53983	1.58858	1.62038	1.65161	1.57816	1.60939	1.67379	1.72674	1.77354	1.80119	1.84107	1.86694	1.89459	1.93268	1.95855	1.92139	1.9007	1.86633	1.85738	1.89063	1.92251	1.88281	1.83087	1.84505	2.01392	2.1446	2.30544	2.34917	2.43816	2.51522	2.53895	2.54952	2.53809	2.7567	2.79329	2.85601
4	ALB	NaN	30.2818	30.7453	30.2246	30.3037	32.3875	31.7593	31.5076	28.0843	26.4747	26.1743	24.6297	23.56	23.6848	23.9504	24.1174	25.0139	25.473	26.3659	27.2597	29.0318	29.3937	29.7055	30.2779	30.3646	29.4023	30.587	32.7832	34.6792	35.9367	35.071	35.8812	36.1608	38.1163	49.0086	49.1584	41.4458	39.0238	37.171	38.6623	38.7774	37.6126	36.1178	37.3801	35.6078	35.5903	35.9557	34.5928
5	ARE	NaN	0.515178	0.536109	0.557076	0.577437	0.59778	0.619749	0.705558	0.820929	0.933444	1.06076	1.16816	1.26585	1.35046	1.39753	1.12891	0.844104	1.05673	1.31896	1.36819	1.45098	1.517	1.59426	1.73812	1.85856	1.98864	2.15156	2.30076	2.45507	2.60665	2.78909	2.98431	3.19318	3.41669	3.65604	3.91194	4.18597	4.47886	4.79216	5.1277	5.43084	5.75546	6.0748	6.36738	6.31939	7.50624	7.89682	8.30176
6	ARG	NaN	12.7909	12.6107	11.9712	12.5191	13.4913	13.8513	14.3618	14.1462	13.4208	13.3393	13.4269	13.819	14.2896	13.8632	14.071	14.3282	14.8934	14.1188	13.812	13.5207	13.2928	12.8969	13.0788	13.0801	13.0488	12.8004	12.4728	12.7513	12.8277	12.812	12.5793	12.6365	11.9656	11.9635	11.6989	11.2521	11.028	10.7093	10.9697	10.9039	10.9232	11.4793	12.3452	12.6411	12.7081	12.9825	13.0986
7	ARM	NaN	21.6045	22.8463	23.7704	22.8804	22.5673	23.8379	24.7424	24.9105	24.8353	24.0708	25.2512	25.8713	26.0407	26.629	27.2204	27.1144	26.9405	27.3842	27.6372	27.8488	27.7047	27.8777	28.0916	28.6497	28.7191	28.6078	28.9001	28.249	28.4725	28.1616	27.3848	19.1585	16.6917	15.7327	15.0383	14.83	14.0279	13.337	13.3606	13.4604	13.706	14.6215	15.5096	16.2285	16.1043	16.5966	17.833
8	ASM	NaN	1.5845	1.48948	1.75955	2.06346	2.06846	1.95783	1.51138	1.31857	1.56887	1.56887	1.45271	1.39233	1.38415	1.3806	1.37713	1.36063	1.50075	1.37981	1.22756	1.22939	1.25206	1.31354	1.37502	1.42345	1.45252	1.47192	1.50099	1.52038	1.74518	1.27848	1.27852	1.27855	1.28642	1.28645	1.28645	1.28645	1.28645	1.28645	1.28645	1.28645	1.28645	1.28645	1.28645	1.28645	1.28645	1.27869	1.3048
9	ATG	NaN	12.4954	12.823	12.8367	14.0746	14.5423	14.7466	15.3453	15.9909	16.7334	17.0142	17.6692	17.9019	18.0339	18.4403	18.4819	18.2777	18.7321	21.1304	26.5857	30.5199	30.4716	31.6624	31.68	31.6889	34.3377	34.6962	34.7505	34.7593	32.3101	32.0033	32.0576	32.062	33.4817	35.2743	37.4938	38.7493	40.2422	41.1194	41.8339	42.6601	43.5167	44.279	44.8286	45.6596	45.6598	46.2027	46.4401
10	AUS	NaN	5.89791	6.10152	6.16224	6.39394	6.55182	6.08915	6.31807	6.467	6.79653	7.07314	7.15314	6.89798	6.30902	6.58356	6.91781	6.86835	6.33057	6.0603	5.99734	5.99137	5.87363	5.94309	5.65985	5.82054	6.185	6.1637	6.1279	6.23757	6.55984	6.88634	6.70516	6.26683	5.96054	5.9077	5.5384	5.59293	5.59426	5.50848	5.42029	5.59666	5.375	5.25623	4.95453	5.08	5.13994	4.83998	4.62859
11	AUT	NaN	18.1727	18.4913	18.2059	17.3234	17.5521	18.034	18.3887	18.2348	17.9832	17.8162	18.1804	18.2146	18.3608	18.9239	18.8056	18.2656	18.4194	18.7742	19.1642	18.8654	18.5963	18.7684	18.9119	19.6093	19.8757	19.7723	19.6347	19.3513	19.1732	19.3966	19.1872	18.9819	19.1223	17.9377	17.8916	17.905	17.5598	17.0261	16.7661	16.6308	16.5396	16.3062	15.708	15.6039	15.3565	15.2716	15.29
12	AZE	NaN	42.9296	45.397	47.2333	45.4649	44.8428	47.3675	49.1647	49.4988	49.3494	47.8303	50.1758	51.408	51.7447	52.9136	54.0887	53.8781	53.5326	54.4143	54.917	55.3373	55.051	55.3948	55.82	56.9288	57.0667	56.8455	57.4265	56.1327	56.5768	55.9589	54.4154	25.8328	24.1749	22.486	22.6214	23.1606	24.5089	25.8327	26.9157	27.9221	29.1411	30.9054	32.5652	33.8275	34.8828	35.8466	36.7505
13	BDI	NaN	14.2516	14.269	14.0676	14.0534	15.2796	15.9	17.0135	17.344	19.0071	19.5411	19.7374	21.4225	22.3968	22.891	23.6138	23.4738	23.0151	22.782	23.6148	20.2251	17.414	17.2929	18.0147	18.3518	16.7774	18.6294	17.7261	18.338	18.2216	19.3721	20.1955	20.2161	19.7282	17.914	18.428	17.9587	18.2438	14.9746	15.6693	16.4326	17.4833	16.1869	17.7517	19.022	20.7131	23.574	23.9564
14	BEL	NaN	NaN	NaN	NaN	NaN	NaN	NaN	NaN	NaN	NaN	NaN	NaN	NaN	NaN	NaN	NaN	NaN	NaN	NaN	NaN	NaN	NaN	NaN	NaN	NaN	NaN	NaN	NaN	NaN	NaN	NaN	NaN	NaN	NaN	NaN	NaN	NaN	NaN	NaN	NaN	58.0824	57.95	55.3379	53.2821	52.5249	51.8358	51.3401	50.9625
15	BEN	NaN	2.91926	3.16293	3.55405	3.79656	4.17999	4.45896	4.7083	4.57635	4.93415	5.00224	5.1362	5.5437	6.35748	6.13006	6.5298	6.68253	6.85142	7.02507	7.20319	7.68851	7.9527	8.23368	8.96242	9.27684	9.61142	7.65873	7.71518	7.87788	7.8916	8.16022	8.31066	8.24833	8.20996	9.27362	8.26056	9.39017	9.63102	9.73667	10.2217	10.8521	11.1926	11.4931	11.7757	12.0834	12.3125	12.6514	12.942
16	BFA	NaN	5.68768	5.8447	6.01338	6.48792	7.39668	7.5178	7.67487	7.8067	8.11578	8.31207	8.51346	8.13528	7.55942	7.90925	8.2907	8.61868	9.04417	9.60526	10.2933	10.8205	11.5173	12.1271	12.7388	13.3524	15.0416	15.4686	15.9122	16.3666	16.8346	17.4488	18.0871	18.7507	19.4406	20.1579	20.9037	21.6793	22.4859	23.3249	24.1976	22.1016	22.6623	23.2385	28.0562	28.7573	29.4767	30.2147	30.972
17	BGD	NaN	83.9536	87.0243	90.1081	98.0219	95.6068	98.1443	100.299	102.64	104.77	107.676	107.239	107.659	104.325	106.886	109.496	112.468	115.268	129.007	134.863	92.2748	93.6972	95.148	96.6187	100.586	103.359	105.891	108.555	111.373	114.346	117.492	119.701	123.074	126.575	130.504	134.756	132.365	134.399	132.98	133.802	134.694	135.516	139.814	142.889	145.653	148.744	152.213	155.47
18	BGR	NaN	30.4705	33.035	32.7142	32.8025	33.1633	32.6455	31.5478	31.3241	30.3988	29.1689	30.3819	31.8651	31.5829	31.1752	31.8596	32.9428	32.4877	33.4123	33.5058	34.5751	34.4317	35.0446	34.9649	35.4818	34.1974	32.2691	31.8402	30.2454	29.5675	28.3385	27.4253	23.7266	17.9234	14.3611	13.0078	13.0993	11.9923	12.0725	12.4404	12.0263	11.0805	8.81314	9.55538	9.6708	9.68549	9.64931	9.76274
19	BHR	NaN	5.96256	6.03818	6.14617	6.25644	6.34939	7.70389	7.80313	7.80313	7.95433	8.08605	8.2698	9.08053	10.1478	8.68241	8.71535	8.85858	9.1942	9.34323	11.1805	11.1783	11.178	11.8177	11.818	11.8188	13.6458	15.279	17.0196	19.9386	21.8688	22.75	21.8321	21.4795	20.881	20.083	18.8448	19.8852	20.0945	20.1898	21.6353	21.8029	22.0989	28.1985	27.0303	26.907	26.8043	27.1484	26.1705
20	BHS	NaN	0.731111	0.731405	0.731415	0.76758	0.764343	0.765739	0.767882	0.730845	0.685613	0.673592	0.654118	0.624918	0.58081	0.553784	0.528865	0.507971	0.482119	0.457799	0.448237	0.445035	0.434547	0.425866	0.421164	0.413082	0.40842	0.408623	0.396308	0.392615	0.392899	0.387808	0.380123	0.374943	0.367622	0.362853	0.37532	0.395242	0.395697	0.396559	0.365128	0.359574	0.366788	0.355871	0.370768	0.381628	0.381628	0.381628	0.381628
21	BIH	NaN	18	18.6001	16.9917	16.4378	16.4195	17.2268	17.8461	17.8718	16.7109	15.8574	15.9808	15.7007	15.4735	16.1145	16.7421	16.2608	15.7716	15.8432	15.5847	15.4352	15.5615	15.5494	15.4174	15.4503	15.349	15.0506	15.161	14.7083	14.1105	14.0215	13.6469	9.92343	9.46618	8.55932	7.35567	6.53907	7.8243	7.95907	8.38709	8.5662	8.57684	8.44202	9.27889	10.7578	11.0127	12.2255	11.9518
22	BLR	NaN	16.2253	17.1579	17.8519	17.1835	16.9484	17.9026	18.5819	18.7081	18.6517	18.0776	18.964	19.4297	19.557	19.9988	20.4429	20.3633	20.2327	20.566	20.756	20.9148	20.8066	20.9366	21.0972	21.5163	21.5685	21.4849	21.7044	21.2155	21.3833	21.1498	20.5664	17.4491	16.4815	15.4737	14.2849	13.3698	12.7974	12.6278	12.3111	11.3811	11.1066	10.7528	10.5359	10.3166	10.423	10.4754	10.507
23	BLZ	NaN	0.584196	0.605606	0.673715	0.767308	0.863558	0.894896	0.859742	0.8555	0.852647	0.893339	0.966073	1.00909	1.05929	1.12252	1.19969	1.25559	1.25836	1.26959	1.28171	1.28922	1.31791	1.32529	1.33021	1.33295	1.30045	1.30444	1.31588	1.33901	1.33458	1.47963	1.34976	1.64656	1.39813	1.44721	1.02975	1.06499	1.15188	1.26462	1.4082	1.28536	1.41289	1.40957	1.42612	1.42672	1.43465	1.66002	1.79663
24	BMU	NaN	18.5838	16.7307	16.5234	21.4134	21.0216	23.2652	23.9792	20.5861	14.8577	10.4016	10.4247	9.30563	8.64016	6.53821	6.85493	7.48303	8.10171	8.31197	9.31444	9.81578	10.4662	10.5944	10.4704	10.1184	9.60299	8.56553	10.3674	10.29	10.9835	11.0282	11.0707	10.3314	9.1521	9.09839	9.3729	7.84162	7.84162	7.84162	7.84162	7.84162	7.84162	7.84162	7.84162	7.84162	7.88034	7.88034	7.91905
25	BOL	NaN	2.53776	2.62166	2.70642	2.70002	2.73514	2.76069	2.85026	2.89963	2.9682	3.05957	3.1758	3.30805	3.41144	3.6734	3.8021	3.95191	4.10433	4.46214	4.68923	4.63787	4.54058	4.41508	4.69038	4.20454	4.61159	4.02649	4.40453	4.53499	4.61055	4.08115	4.16741	4.25311	4.35101	4.45971	4.56777	4.68319	4.81324	4.9353	5.06801	5.25994	5.09786	5.21648	5.34095	5.46516	5.59287	5.72697	5.85076
26	BRA	NaN	4.02982	4.15137	4.2918	4.44017	4.58819	4.72821	4.86031	5.02638	5.21157	5.36019	5.54901	5.82649	5.99155	6.31634	6.46021	7.0418	7.38493	7.3555	7.52476	8.14548	8.35059	8.45313	8.48159	8.73408	8.80358	9.08909	9.32197	9.58641	9.88288	10.0785	10.4053	10.5287	10.4924	10.7083	10.9062	10.472	10.6691	10.7766	10.8873	11.2429	11.6464	12.1814	12.8215	13.3981	13.5882	13.529	13.1332
27	BRB	NaN	55.011	49.999	49.2042	50.0358	51.0403	52.8117	54.2502	54.5381	59.2996	59.9002	61.2419	60.0678	61.8422	59.1598	54.1179	53.9685	54.2929	57.1653	58.0626	59.464	59.0948	56.7199	55.1316	53.143	50.9412	52.1247	53.4817	55.3524	63.001	46.6926	46.6699	48.5274	45.3484	45.0527	45.0131	44.6739	40.9855	39.7233	36.8755	34.2481	32.0642	30.7229	29.4712	27.6614	25.3398	22.4921	20.4567
28	BRN	NaN	1.68354	1.75614	1.56766	1.25776	1.10872	1.44951	1.50177	1.62071	1.69822	1.74679	1.68822	1.68775	1.62111	1.8035	1.61455	1.51749	1.52764	1.53055	1.52753	1.52286	1.43869	1.30388	1.26202	1.20088	1.19478	0.629632	0.669932	0.80166	0.854842	0.586716	0.677151	0.690356	0.68002	0.685893	0.689898	0.679933	0.870798	0.957956	0.908376	0.832333	0.904696	0.890278	0.950328	0.796674	0.811177	0.802009	0.816231
29	BTN	NaN	2.2762	2.33266	2.39311	2.44992	2.50793	2.56435	2.62135	2.67813	2.73534	2.80368	2.87109	2.93955	3.00766	3.07426	3.1436	3.21699	3.29494	3.3755	3.45714	3.52984	3.59241	3.80892	4.04095	4.28367	4.54746	4.48487	4.81504	4.85245	4.77564	4.83418	4.42646	4.03402	4.04365	4.76482	5.2863	5.08266	5.07448	5.06377	5.40159	4.9893	4.55167	4.54317	4.65113	4.89989	5.49316	5.22125	5.32623
30	BWA	NaN	1.64033	1.68059	1.68137	1.68148	1.41522	1.24081	1.45614	1.62133	1.90225	2.02734	2.08316	2.33731	2.29656	2.49111	2.64653	2.88355	3.06309	2.84635	2.84747	2.91818	2.95835	2.97474	2.89689	2.81977	2.72582	2.69799	2.69396	2.9165	3.11407	3.35254	3.00051	2.72367	2.4418	2.69191	3.4152	3.00732	3.15597	3.10928	3.20268	3.19762	3.06433	2.55266	2.43012	2.51313	2.72297	2.74753	2.68212
31	CAF	NaN	0.665547	0.666925	0.725646	0.788257	0.963345	1.03805	0.96204	0.90687	0.964866	1.04253	1.0841	1.14477	1.19277	1.24647	1.26115	1.31184	1.37395	1.559	1.98942	2.1136	2.19542	2.3462	2.61757	2.58085	2.69199	2.79116	2.84609	2.96511	3.10371	3.20229	3.50218	3.54524	3.5871	3.68808	3.79224	3.89501	4.0021	4.11425	4.22626	4.3392	4.4584	4.58172	4.70919	4.81478	4.95567	5.11982	5.43987
32	CAN	NaN	0.597651	0.609404	0.623366	0.647629	0.671047	0.657286	0.649289	0.645571	0.629743	0.646084	0.667233	0.686049	0.713035	0.745986	0.786095	0.773222	0.737187	0.695235	0.671756	0.684301	0.688456	0.689742	0.67438	0.663032	0.646962	0.626115	0.610727	0.615032	0.626257	0.637989	0.640922	0.672623	0.672122	0.6798	0.717779	0.754873	0.755127	0.755568	0.750779	0.753334	0.779689	0.789405	0.773989	0.832395	0.852047	0.836648	0.807387
33	CHE	NaN	26.7715	26.9342	26.0888	25.9516	27.0476	27.3729	27.7114	28.4378	28.5563	28.985	27.9451	28.2281	29.4441	30.5515	30.4907	31.0933	31.0815	31.251	31.2648	31.2021	30.0747	29.9596	29.7798	29.8528	29.646	29.4514	28.7831	28.4867	28.5913	28.9905	28.5858	28.0661	27.624	27.8163	27.7581	27.9758	26.521	26.1326	25.6242	25.2949	25.5038	25.2704	24.9686	25.0235	24.8036	24.9443	24.9732
34	CHI	NaN	NaN	NaN	NaN	NaN	NaN	NaN	NaN	NaN	NaN	NaN	NaN	NaN	NaN	NaN	NaN	NaN	NaN	NaN	NaN	NaN	NaN	NaN	NaN	NaN	NaN	NaN	NaN	NaN	NaN	NaN	NaN	NaN	NaN	NaN	NaN	NaN	NaN	NaN	NaN	NaN	NaN	NaN	NaN	NaN	NaN	NaN	NaN
35	CHL	NaN	4.51632	4.56114	4.50781	4.53053	4.53669	4.56036	4.64157	4.53476	4.48664	4.43453	4.27765	4.4078	4.32739	4.57777	4.71064	4.53476	4.56861	4.63747	4.73451	4.81483	4.94223	4.91959	4.96964	4.81792	4.43858	4.46171	4.47327	4.47723	4.28637	4.30104	4.31231	4.34537	4.42225	4.51547	4.53823	4.56112	4.46387	4.51182	4.60108	4.57659	4.50586	4.47295	4.37622	4.40028	4.31865	4.26721	4.2775
36	CHN	NaN	6.23319	6.36876	6.71561	7.06454	7.25513	7.55791	7.75095	8.00497	8.08195	7.97256	8.24525	8.4305	8.43157	8.64803	8.7294	8.78939	8.54922	8.56093	8.80471	9.22721	9.33348	9.41599	9.48494	9.23993	9.28363	9.53015	10.0588	10.4774	11.1864	11.4861	11.5404	11.5039	11.5475	12.0029	12.7076	13.0333	12.9417	13.4741	13.8402	14.2374	14.757	14.9357	15.5747	16.4207	17.2331	17.6081	17.7427
37	CIV	NaN	1.19309	1.22908	1.29705	1.36365	1.4432	1.51617	1.64295	1.73174	1.80271	1.86393	1.92652	2.00392	2.06145	2.1095	2.16268	2.25734	2.34751	2.36049	2.41713	2.47573	2.49005	2.60932	2.63371	2.70609	2.74283	2.78584	2.85447	3.02666	3.15116	3.27029	3.36477	3.45944	3.53792	3.62099	3.70495	3.78229	3.87336	3.84293	3.92346	3.92346	4.00577	4.08979	4.17153	4.25489	4.33999	4.42671	4.51527
38	CMR	NaN	3.33494	3.37216	3.52445	3.28702	3.47566	3.78839	3.84286	3.96825	4.23742	4.55753	4.77647	4.63456	4.41429	4.5484	4.80379	5.03656	5.52503	5.76566	5.83889	6.44852	6.41573	6.01781	5.88434	6.15819	7.00355	7.35399	7.58298	7.96451	8.37252	8.81285	8.67387	8.70122	8.73199	8.76651	8.74806	8.75894	8.93402	9.11176	9.89604	10.6674	10.5966	10.3777	10.5973	10.7071	10.8181	10.8197	10.8217
39	COG	NaN	0.0973548	0.0975867	0.103924	0.110035	0.105518	0.104054	0.100831	0.106715	0.115537	0.125847	0.131488	0.136975	0.141753	0.155138	0.174468	0.193559	0.210019	0.233695	0.233078	0.240952	0.264284	0.280679	0.296554	0.294696	0.306799	0.322121	0.3326	0.343303	0.341874	0.363473	0.369107	0.371181	0.377169	0.380103	0.381734	0.38489	0.384352	0.375216	0.392763	0.385655	0.390291	0.405559	0.416335	0.49294	0.570823	0.647351	0.728081
40	COL	NaN	7.63654	7.76982	7.92981	8.06835	8.2342	8.47661	8.80639	9.18752	9.4579	9.81419	10.1992	10.4323	10.6134	10.8666	11.1959	11.4937	11.8007	11.8368	11.7076	11.6373	11.7825	11.9435	11.7347	11.4426	11.3995	11.5643	11.751	11.8751	11.9539	11.9409	11.9274	12.122	12.3697	12.5109	12.4725	12.6869	12.4907	12.4657	11.8779	11.9157	11.9718	12.0362	12.0244	12.0604	12.4042	12.618	12.8802
41	COM	NaN	23.0646	24.1918	25.184	26.2959	27.4617	28.2883	27.9073	28.3549	28.8089	28.9952	29.3399	29.6846	30.3098	31.0549	31.3996	32.0682	32.1001	32.6745	31.6372	31.286	30.8148	30.1959	29.4955	28.9836	28.0049	28.0026	27.4572	28.28	29.1167	28.2248	28.0006	28.0006	28.3385	28.6787	29.1729	29.72	30.2262	33.194	36.9743	30.5038	31.129	31.9118	29.2351	29.5156	29.7961	30.8452	31.1257
42	CPV	NaN	3.90324	4.05628	4.42137	4.38095	4.47246	4.75657	4.6883	4.80491	4.77771	4.79307	4.4018	4.58581	4.08111	4.09448	4.19921	4.70435	4.86838	5.11372	5.26372	5.28697	5.71741	6.14595	5.08787	4.96443	5.38028	6.26671	6.76106	8.26668	9.14467	9.34666	9.92651	11.0692	11.7164	10.9443	10.3115	9.7934	10.0514	10.7441	10.5451	10.2683	10.3369	10.5154	10.5535	12.6896	14.197	15.7346	17.2695
43	CRI	NaN	9.94558	10.5107	11.143	11.8336	12.6062	13.4642	13.7811	14.0712	14.7619	15.4954	16.2605	17.1281	18.3211	18.1269	18.6659	19.1799	20.0233	20.8601	21.7884	22.6852	23.6488	23.664	24.5661	25.1916	23.9901	23.8329	23.7016	22.6706	22.4599	22.8045	22.5526	22.1269	22.0445	19.7227	17.1852	16.5534	15.9869	15.9839	14.9342	14.2322	13.5349	12.842	12.1463	11.4327	12.1432	11.6407	12.6852
44	CSS	NaN	NaN	NaN	NaN	NaN	NaN	NaN	NaN	NaN	NaN	NaN	NaN	NaN	NaN	NaN	NaN	NaN	NaN	NaN	NaN	NaN	NaN	NaN	NaN	NaN	NaN	NaN	NaN	NaN	NaN	NaN	NaN	NaN	NaN	NaN	NaN	NaN	NaN	NaN	NaN	NaN	NaN	NaN	NaN	NaN	NaN	NaN	NaN
45	CUB	NaN	24.9901	28.5241	29.5419	31.4845	32.5046	33.0971	33.4504	34.0032	32.9452	31.2288	28.6373	27.6056	26.8936	27.0345	27.6036	28.2873	27.4626	27.0344	26.458	26.3937	25.7366	25.9946	26.141	26.1219	26.2301	25.7875	25.7598	25.6479	31.529	30.9327	30.8567	32.4352	30.0314	30.5756	25.8356	25.5221	26.2519	26.9075	27.0729	27.2686	26.8545	26.94	27.4102	26.7662	25.3711	26.8756	26.7675
46	CUW	NaN	NaN	NaN	NaN	NaN	NaN	NaN	NaN	NaN	NaN	NaN	NaN	NaN	NaN	NaN	NaN	NaN	NaN	NaN	NaN	NaN	NaN	NaN	NaN	NaN	NaN	NaN	NaN	NaN	NaN	NaN	NaN	NaN	NaN	NaN	NaN	NaN	NaN	NaN	NaN	NaN	NaN	NaN	NaN	NaN	NaN	NaN	NaN
47	CYM	NaN	NaN	NaN	NaN	NaN	NaN	6.58417	6.688	6.78687	6.89072	7.08846	7.29539	7.4458	7.68369	8.08244	8.28627	8.66116	9.03181	9.29156	9.43077	9.78751	10.1842	10.3525	15.7006	4.23634	4.21021	4.3837	4.09599	3.45043	3.41735	3.99563	3.0033	2.90167	2.77027	3.68935	3.82094	3.90545	3.99362	4.27953	4.36404	4.45588	4.63926	4.7311	4.91447	5.00631	5.04857	5.15692	6.21102
48	CYP	NaN	16.3109	16.3743	17.0296	18.0294	18.6768	19.706	20.4598	20.806	22.412	22.7074	23.5078	23.9581	24.6351	22.1231	11.612	12.6692	14.2918	15.359	15.306	15.6098	16.2347	16.3706	16.8936	17.3751	18.3992	18.1808	18.3232	17.5455	17.076	17.4894	17.0996	17.2866	17.0966	17.0971	17.4431	17.9218	18.5132	19.5843	19.4712	19.758	20.9505	23.49	24.4891	22.3449	22.0493	20.3735	20.9534
49	CZE	NaN	25.1511	25.4845	25.0783	24.9654	24.9836	24.8339	25.2608	25.4478	24.8838	24.8418	25.1559	25.3466	25.6747	25.9435	25.9945	25.844	26.1668	26.8172	27.3878	27.4559	27.8608	28.28	28.4212	28.8498	28.6739	28.3488	28.4172	28.293	28.7172	29.0566	27.7289	24.6466	21.1223	18.3939	17.3472	16.7358	15.7394	14.7212	14.5105	13.7742	13.825	13.2809	12.8375	12.8995	12.5953	12.4017	12.5436
50	DEU	NaN	31.2076	31.4162	31.2101	30.87	31.0659	32.0308	32.5778	32.6196	32.8778	33.1198	32.785	32.3267	32.8766	33.7736	34.3483	34.3019	34.2524	34.9493	35.3889	35.5025	35.8455	35.8082	35.8912	37.0244	37.5297	37.5404	37.2475	36.4204	36.0221	35.7203	33.4444	29.5344	28.1625	27.5752	27.6367	27.441	27.1714	26.3877	25.9453	25.5156	25.4073	24.9682	24.0959	23.39	23.1831	22.6989	22.5994
51	DJI	NaN	5.47029	5.63103	5.86236	5.9873	6.10589	6.33684	6.64233	7.14726	7.40132	7.65231	7.96805	8.12281	8.23259	8.58658	9.09491	9.34583	9.65535	9.82986	9.93282	10.9124	9.96839	9.59603	10.9013	11.3626	11.973	11.7333	12.1834	12.6785	12.9863	13.6443	13.9678	13.9842	14.1159	14.4545	15.1512	15.6618	15.7716	15.9664	16.3992	16.4023	16.4097	16.4098	16.409	16.4766	16.4862	16.4089	16.4089
52	DMA	NaN	6.56608	6.35108	6.13607	5.99066	5.77566	5.56066	5.34825	5.20286	5.04519	4.85344	5.24348	5.63751	6.02897	6.42043	6.81187	7.20201	7.59216	7.98104	8.38734	8.79366	9.16151	9.5888	9.95938	10.5861	11.6197	12.3031	14.1129	14.3726	15.1709	14.9272	14.7829	14.8227	14.7932	14.7638	14.7638	14.7638	14.7638	14.7638	14.7638	14.7638	14.7638	14.7638	14.7638	14.7638	14.7638	14.8334	14.8334
53	DNK	NaN	46.99	45.9771	44.1463	43.6956	44.9105	45.1482	44.2523	42.2437	40.4491	38.5817	37.1823	37.9703	39.918	41.3741	40.8675	41.2956	41.4191	41.5746	41.2755	40.6621	40.017	39.1226	39.0035	37.5425	36.1007	34.6103	33.2797	32.1606	31.808	32.1815	32.356	32.1935	32.3511	31.2169	31.1175	31.1771	30.1865	30.2586	28.8819	28.7942	29.6127	28.2108	27.5089	26.6686	26.0661	25.5424	26.0109
54	DOM	NaN	13.7107	13.7252	13.7168	13.6936	13.6908	13.6904	13.6794	13.6146	13.806	13.9626	16.5718	17.5335	18.4508	22.1013	22.7912	23.3281	23.2369	22.5835	23.7495	24.3123	22.2884	24.0186	26.1623	24.857	24.7834	25.152	25.5108	25.8552	27.0695	26.9873	28.395	28.2125	28.3412	28.2355	27.5003	28.842	29.202	29.5669	25.122	23.7785	24.7821	25.4429	25.9561	29.6251	26.7804	27.1439	31.6615
55	DZA	NaN	0.830188	0.746294	0.637313	0.684429	0.88691	0.908663	1.12455	1.19237	1.21769	1.23629	1.29366	1.3264	1.28667	1.3318	1.43573	1.38309	1.53142	1.62241	1.80517	1.91943	1.96219	2.03711	2.11878	2.16761	2.16072	2.14692	2.20934	2.18422	2.29402	2.32207	2.25202	2.35437	2.44081	2.36146	2.30928	2.35116	2.34626	2.42994	2.47345	2.42493	2.41816	2.45746	2.45315	2.56741	2.63233	2.72213	2.79609
56	ECU	NaN	4.52428	4.88552	5.15601	5.1719	5.39338	5.93425	6.04821	6.15714	6.27359	6.3912	6.28172	6.34219	6.43619	6.55565	6.67328	6.41704	6.34302	6.48932	6.64769	6.96909	7.28435	7.29699	7.41025	8.09316	8.36605	8.28828	8.60113	8.78101	9.2277	9.65439	10.0209	10.4053	10.7013	11.0206	11.0758	11.3054	11.4719	12.7744	12.8249	11.3081	11.7214	11.5437	11.3803	11.5941	11.3812	11.495	10.7198
57	EGY	NaN	2.31348	2.37836	2.44049	2.45843	2.51031	2.57926	2.63127	2.99481	3.09379	3.14758	3.20002	3.24581	3.26095	3.32219	3.35207	3.33257	3.28049	3.3223	3.22213	3.18672	3.32139	3.48438	3.56306	3.70947	3.77757	3.90408	4.19808	4.52368	4.53536	4.71936	4.92966	5.05512	5.18581	5.08785	5.22786	5.23103	5.36042	5.48142	5.7182	5.86953	6.17384	6.52692	6.6428	6.79468	6.93471	7.06004	7.37169
58	ERI	NaN	NaN	NaN	NaN	NaN	NaN	NaN	NaN	NaN	NaN	NaN	NaN	NaN	NaN	NaN	NaN	NaN	NaN	NaN	NaN	NaN	NaN	NaN	NaN	NaN	NaN	NaN	NaN	NaN	NaN	NaN	NaN	NaN	11.3584	11.5693	11.7819	13.1753	14.9486	16.4531	16.6137	17.1403	16.2525	15.7259	16.2406	16.3468	16.4356	16.3136	16.8048
59	ESP	NaN	16.5631	15.8446	15.1152	14.8444	15.0521	14.2269	14.5223	14.6559	15.0742	14.9669	14.8151	14.5072	14.4869	13.9167	13.9441	13.6989	13.714	13.8562	13.455	13.5135	13.6819	15.5233	15.6841	15.7583	15.8489	16.2696	16.0139	18.9242	19.228	19.3424	19.8367	19.7933	19.7339	19.4614	19.4276	18.7387	20.5562	21.0154	20.8879	21.0688	21.6781	21.5424	21.5842	21.3551	21.079	20.7285	20.9673
60	EST	NaN	5.90279	6.24205	6.49454	6.25138	6.16584	6.51298	6.7601	6.80604	6.7855	6.57663	6.89912	7.06855	7.11485	7.27557	7.43715	7.40819	7.36068	7.48191	7.55103	7.60883	7.56947	7.61674	7.67519	7.82766	7.84662	7.81621	7.89609	7.7182	7.77926	7.6943	7.48207	9.64416	8.35291	6.32585	5.70129	5.05456	4.42832	4.21602	3.9896	3.52805	3.46553	3.64523	3.59469	3.52924	3.46538	3.52688	3.57766
61	ETH	NaN	19.0279	19.2113	19.3839	19.5424	19.6754	19.7966	19.8123	19.8533	19.8462	19.7282	19.985	19.7013	20.1153	20.0946	19.5146	19.3115	19.3909	19.5344	19.565	19.6455	19.7216	19.7778	20.2881	19.6689	20.4814	21.3301	20.439	20.4515	21.2757	21.4088	21.5752	22.0723	18.9235	18.9278	19.1015	20.0157	20.748	22.5968	22.102	20.6321	22.0649	25.7479	25.4831	26.4849	27.9963	30.5983	33.8198
62	FIN	NaN	3.44198	3.57484	3.57709	3.52249	3.32533	3.34278	3.32525	3.36733	3.23465	3.10322	3.08943	3.03324	3.10817	3.13499	3.02432	2.97251	2.89131	2.92455	2.86656	2.89463	2.89829	2.85124	2.76992	2.61644	2.62384	2.59489	2.45959	2.3981	2.29081	2.2719	2.19164	2.11869	2.06756	2.07231	1.95023	1.96916	1.99412	1.93775	1.87098	1.81961	1.78625	1.77291	1.7292	1.69716	1.67649	1.68194	1.64844
63	FJI	NaN	5.44886	5.44889	5.59546	5.59761	5.649	5.51536	5.68161	6.12328	6.28517	6.09531	6.22912	6.24789	6.36345	6.63188	6.68749	6.70752	6.86082	6.53408	7.1075	7.46956	8.23355	8.48566	8.83449	9.19649	9.47188	9.6863	9.85187	9.85951	9.94841	10.0031	10.2777	10.6655	11.6565	12.2826	12.9502	12.8064	13.0779	12.9793	12.6389	12.8278	13.0432	12.5051	11.7287	12.9368	12.085	12.1751	12.4456
64	FRA	NaN	23.7834	24.7805	24.4925	24.0992	24.3898	24.8684	25.4609	26.0552	26.1104	26.382	26.4672	26.294	27.3426	28.4312	28.8295	29.0105	28.7678	29.0554	29.4057	29.4178	29.6761	29.8046	29.7046	29.9422	29.3597	29.0951	27.6907	26.7905	26.7548	26.7881	26.7912	26.1075	25.3714	25.6829	25.5885	25.8748	25.8663	25.1744	25.3862	25.1532	25.2624	24.8847	24.334	23.9541	23.9131	24.0291	24.0467
65	FRO	NaN	NaN	NaN	NaN	NaN	NaN	NaN	NaN	NaN	NaN	NaN	NaN	NaN	NaN	NaN	NaN	NaN	NaN	NaN	NaN	NaN	NaN	NaN	NaN	NaN	NaN	NaN	NaN	NaN	NaN	NaN	NaN	NaN	NaN	NaN	NaN	NaN	NaN	NaN	NaN	NaN	NaN	NaN	NaN	NaN	NaN	NaN	NaN
66	FSM	NaN	NaN	NaN	NaN	NaN	NaN	NaN	NaN	NaN	NaN	NaN	NaN	NaN	NaN	NaN	NaN	NaN	NaN	NaN	NaN	NaN	NaN	NaN	NaN	NaN	NaN	NaN	NaN	NaN	NaN	NaN	NaN	NaN	NaN	NaN	12.625	12.625	12.625	12.625	12.625	12.625	12.625	12.625	12.625	12.625	12.625	12.625	12.7666
67	GAB	NaN	0.0914146	0.0900419	0.0944682	0.0983991	0.102305	0.106805	0.106958	0.107184	0.0910894	0.0890849	0.0917966	0.0971227	0.0964486	0.0974189	0.0993632	0.139795	0.156258	0.175246	0.173703	0.177224	0.180199	0.183844	0.187927	0.197849	0.216178	0.240548	0.249511	0.259175	0.270099	0.282963	0.294812	0.30519	0.31126	0.314285	0.316773	0.319453	0.320901	0.326612	0.33304	0.338582	0.337748	0.334996	0.333046	0.333046	0.333046	0.333046	0.336806
68	GBR	NaN	54.9337	55.3506	54.9123	55.0339	56.0276	56.5879	55.7792	54.507	53.6435	53.5892	54.0111	56.3411	59.4861	61.636	60.2953	58.7341	49.8167	50.0903	51.1728	50.6824	50.0314	51.0286	51.8688	52.0309	52.0158	64.0419	64.976	66.3353	68.4381	69.561	68.9708	69.939	69.6916	69.298	68.5634	67.7588	67.6402	69.0135	68.9238	65.8911	59.2579	57.8202	58.1788	58.2587	58.124	57.205	55.8434
69	GEO	NaN	15.7045	16.6071	17.2788	16.6319	16.4043	17.3279	17.9854	18.1076	18.0529	17.4972	18.3552	18.806	18.9292	19.3568	19.7867	19.7096	19.5832	19.9058	20.0897	20.2434	20.1387	20.2645	20.42	20.8256	20.8761	20.7952	21.0077	20.5344	20.6969	20.4708	19.9062	14.7944	12.1109	10.6741	10.3207	10.3661	10.4446	10.3618	10.6272	11.3606	11.7829	12.0923	12.402	12.7207	12.3552	12.4713	11.5112
70	GHA	NaN	2.70225	2.93688	3.11517	3.61911	3.86094	3.92141	4.19273	4.37231	4.60135	4.65157	4.66095	5.10021	4.7757	5.31289	5.41478	5.48494	5.46544	5.52012	5.39323	5.54308	5.69587	5.78251	5.80521	5.79144	6.01023	5.86546	6.3617	6.45588	6.95799	6.65857	6.86918	6.7173	6.80603	6.90304	6.7659	7.36772	7.72126	7.89671	8.24914	8.50085	8.67051	8.88344	9.31534	9.47794	9.91368	10.0706	10.3948
71	GIB	NaN	NaN	NaN	NaN	NaN	NaN	NaN	NaN	NaN	NaN	NaN	NaN	NaN	NaN	NaN	NaN	NaN	NaN	NaN	NaN	NaN	NaN	NaN	NaN	NaN	NaN	NaN	NaN	NaN	NaN	NaN	NaN	NaN	NaN	NaN	NaN	NaN	NaN	NaN	NaN	NaN	NaN	NaN	NaN	NaN	NaN	NaN	NaN
72	GIN	NaN	3.10324	3.21677	3.32382	3.43172	3.54294	3.65073	3.52593	3.52609	3.39158	3.3962	3.37214	3.40989	3.63295	3.76999	3.89359	3.93093	3.94527	3.95294	3.96423	3.98023	3.99234	4.00642	4.02505	4.03381	3.54405	2.47019	3.08203	3.56845	3.91749	4.06121	4.369	4.70174	5.06145	5.54413	5.99188	6.31546	6.66301	7.02316	7.4031	7.91805	8.36996	8.85264	9.35805	9.8928	10.4586	11.0578	11.6918
73	GMB	NaN	10.5608	11.0943	11.4076	11.8775	12.3698	13.1209	13.6209	14.425	15.1249	16.0304	16.7405	17.3968	17.7799	18.1524	18.5249	18.7854	19.0393	19.2484	19.4374	19.6362	19.8424	20.0583	20.0886	19.7311	20.9476	21.3435	21.9454	21.8728	22.2364	21.2323	23.0597	22.8876	22.7287	22.5858	22.4515	22.3286	22.2171	22.1161	22.0221	21.9413	22.1951	23.3636	28.477	28.9608	29.3577	29.8008	30.4067
74	GNB	NaN	4.94411	4.93998	4.93998	4.93998	4.93998	4.93999	4.93999	4.93999	4.93999	4.93999	5.10001	5.24106	5.40107	5.5432	5.70322	5.8981	6.09351	6.30842	6.50384	6.68486	6.85422	7.00919	7.15138	7.2925	7.4219	7.60808	7.92365	8.27874	8.78449	9.01584	9.10929	9.48105	9.79481	10.0506	10.2767	10.5376	10.8028	11.0719	11.3455	11.493	11.5715	11.5715	11.713	11.713	12.9537	13.6518	14.4127
75	GNQ	NaN	0.335229	0.325099	0.314597	0.303009	0.31817	0.335152	0.345478	0.34014	0.347126	0.357503	0.367879	0.377262	0.386048	0.397215	0.413758	0.397296	0.408468	0.40854	0.417055	0.419712	0.426542	0.429958	0.434401	0.437118	0.438767	0.44062	0.444051	0.446756	0.450256	0.453758	0.457258	0.460758	0.464259	0.466828	0.470327	0.472896	0.476395	0.478965	0.483261	0.485831	0.489332	0.489332	0.490262	0.492034	0.492037	0.493763	0.495535
76	GRC	NaN	31.6883	30.792	30.1105	29.0455	27.8859	27.3124	27.559	27.8872	27.2549	27.1169	26.7115	27.2813	28.1079	30.0535	29.903	30.1313	29.8565	28.978	28.6961	28.6677	29.0015	28.6949	28.7975	28.8771	28.9824	29.3201	28.9824	30.2768	30.4549	30.3846	30.0917	30.0993	30.0307	30.0812	30.3158	30.6909	30.8542	30.9208	31.0882	31.2084	31.3802	30.6232	31.3853	31.3378	30.8728	30.7484	30.8515
77	GRD	NaN	18.4647	17.3291	20.0324	20.2094	21.3264	21.8968	21.1344	21.4302	20.3442	20.7378	21.5311	19.1634	19.3948	18.5018	16.026	20.2416	23.0359	26.4499	27.1732	28.1545	29.5797	29.4054	28.4172	27.109	25.543	23.7418	22.2449	21.6268	21.5331	21.445	21.2801	21.1213	21.033	20.9456	20.7806	20.7414	20.7408	20.7403	20.7847	20.6025	20.7695	20.7723	20.9863	20.9859	20.9855	20.9871	21.3009
78	GRL	NaN	0.0146802	0.0188745	0.0216707	0.0229661	0.0255156	0.0276127	0.0314575	0.0174764	0.0223698	0.0225795	0.0230898	0.0240839	0.0143209	0.0147165	0.0139056	0.0136337	0.0100818	0.0121447	0.0126788	0.0139811	0.016086	0.0164006	0.015677	0.0147704	0.0146802	0.0146802	0.01482	0.01482	0.0149598	0.0150297	0.0150297	0.0153792	0.0153792	0.0153792	0.0153792	0.0153792	0.0128032	0.0128032	0.0128032	0.0179891	0.0194172	0.0204726	0.0206506	0.0204986	0.0204986	0.0204986	0.0207896
79	GTM	NaN	7.96942	8.38961	8.4129	8.49915	8.80681	8.24698	8.07012	8.54959	8.64899	8.94073	9.56435	10.3116	10.217	9.53113	9.26571	8.13296	9.03837	9.31166	9.66031	11.2998	11.5048	10.9064	12.0522	11.661	11.843	11.6267	11.4241	11.8056	11.6099	11.6698	11.9487	12.7005	13.3659	12.9392	12.8844	12.9095	12.9206	12.6813	13.312	13.1319	13.5681	13.9399	13.0849	13.9455	14.525	14.964	15.9435
80	GUM	NaN	6.43526	5.29789	7.53609	6.26722	6.62552	7.13692	7.62223	8.13038	7.82314	6.87992	5.30077	4.99108	4.81628	3.56485	3.35138	2.59258	2.45666	2.41063	2.38673	1.97634	1.89734	1.50688	1.88918	1.86991	1.68264	1.64073	1.63714	1.82414	1.36304	0.679219	0.677437	0.698742	0.707219	0.707219	0.707219	0.71135	0.722651	0.726783	0.741668	0.756554	0.771986	0.79773	0.79773	0.813046	0.813046	0.818695	0.850692
81	GUY	NaN	0.522785	0.635691	0.651643	0.777964	0.94425	0.989627	0.898417	0.907017	0.837479	0.783258	0.784914	0.794865	0.819262	0.837663	0.859635	0.831575	0.788066	0.753619	0.538842	0.62536	0.607295	0.630163	0.619832	0.515418	0.495614	0.496368	0.521623	0.55917	0.585191	0.62052	0.694462	0.71956	0.696566	0.670903	0.646665	0.621906	0.597655	0.585497	0.561245	0.536961	0.524819	0.50065	0.501116	0.501136	0.501109	0.501038	0.509915
82	HND	NaN	6.7816	6.87504	6.95731	7.03851	7.1229	7.19809	7.31119	7.41366	7.51528	7.61802	7.71405	7.82197	7.90723	8.59929	8.72176	8.82592	8.93289	9.09574	9.24644	9.5124	9.65767	9.81301	11.8831	12.6517	12.4779	12.2803	12.092	11.8945	11.5978	11.603	11.4423	11.1741	9.85988	10.797	9.98526	10.0603	9.75699	9.21889	8.15849	8.46012	8.8454	9.71819	11.3454	11.5694	11.797	11.5772	11.7862
83	HRV	NaN	15.1862	15.6925	14.3355	13.8683	13.8528	14.5339	15.0564	15.0781	14.0986	13.3785	13.4827	13.2463	13.0547	13.5955	14.125	13.7189	13.3062	13.3665	13.1485	13.0223	13.129	13.1187	13.0073	13.0351	12.9496	12.6978	12.791	12.4091	11.9047	11.8296	11.5136	8.90299	8.84813	7.87825	7.6208	7.21827	7.2533	7.09195	7.36363	7.43793	7.64717	7.7022	7.98262	8.99362	9.54998	9.61532	9.55315
84	HTI	NaN	23.2922	23.5682	23.999	24.4758	25.1381	25.3516	25.9821	26.6406	26.8219	27.9512	29.0268	29.6097	29.2383	27.4726	27.0105	27.1233	27.5323	26.9677	27.4568	29.0277	30.9515	32.8284	33.8203	34.8238	34.8325	33.9253	32.9794	32.0512	31.1053	29.228	31.1685	35.7368	34.1102	33.8149	34.1091	35.2173	37.5707	39.4777	39.4841	44.7946	44.9861	45.1968	45.3054	44.984	45.1446	44.8668	44.8668
85	HUN	NaN	20.4876	21.2423	20.8145	21.6165	22.5518	22.0829	22.6624	23.4297	22.2922	21.3182	20.6537	18.7643	18.631	18.5962	19.441	18.63	19.5162	20.7107	21.9443	61.8999	58.8537	59.6119	58.1736	59.401	55.0398	51.8881	49.2433	45.9798	46.9898	47.4781	40.9808	40.7488	36.1091	33.9673	34.5306	36.1773	31.6584	32.2524	35.3746	35.4943	33.3819	33.2475	33.2146	33.4912	33.6059	33.4569	32.6674
86	IDN	NaN	3.92784	3.89735	3.89823	3.89899	4.20485	4.10076	3.86461	4.54728	3.85001	3.65773	3.74263	3.73749	3.60842	3.6201	3.55786	3.61601	3.68408	3.78381	3.84006	3.87862	3.92803	3.9774	5.01046	4.96884	5.22682	5.51827	5.44939	5.57948	5.7356	5.90175	6.00488	6.25119	6.01007	6.38306	6.52598	6.75961	6.80447	6.51132	6.22689	6.12011	6.12162	6.23225	6.0733	6.1037	6.15172	6.36596	6.71371
87	IMN	NaN	NaN	NaN	NaN	NaN	NaN	NaN	NaN	NaN	NaN	NaN	NaN	NaN	NaN	NaN	NaN	NaN	NaN	NaN	NaN	NaN	NaN	NaN	NaN	NaN	NaN	NaN	NaN	NaN	NaN	NaN	NaN	NaN	NaN	NaN	NaN	NaN	NaN	NaN	NaN	NaN	NaN	NaN	NaN	NaN	NaN	NaN	NaN
88	IND	NaN	43.5672	43.4259	43.4831	43.9832	44.2492	44.5559	44.7357	44.92	45.1054	45.3388	45.5149	45.7205	46.0498	46.3855	46.7044	47.1128	47.4021	48.2201	49.1794	50.1647	51.1285	52.5861	53.2596	53.8004	54.2658	54.9732	55.5142	56.0731	56.5912	57.1376	57.695	58.353	58.5716	58.7966	59.0239	59.2701	59.3508	59.2476	59.1524	59.0742	58.9949	58.9233	58.8568	60.1119	61.3971	62.713	64.0587
89	IRL	NaN	42.695	42.8158	43.5539	44.2417	45.6714	48.8145	48.9042	47.8091	47.766	48.6117	50.1057	51.0162	54.0772	57.5526	57.714	55.4162	55.1762	55.2526	54.0844	54.1667	51.5401	51.435	52.2113	53.1614	54.2904	54.683	54.8692	56.7218	59.5743	64.0655	65.589	66.499	67.7836	67.6822	67.7057	67.2294	68.1414	70.5944	71.0716	70.8521	70.0564	68.7934	68.9043	75.6267	74.0819	72.1483	69.027
90	IRN	NaN	7.89675	8.19455	7.4541	7.40666	7.40858	7.24252	7.50464	7.61375	7.50823	7.52814	7.55658	7.45903	7.52148	7.68448	7.62791	8.00583	8.32416	8.83716	8.76766	8.69066	8.9323	8.8781	9.34415	9.87893	10.4154	11.1085	10.7365	10.6368	11.9545	11.8875	11.6952	12.0192	13.0172	13.2331	13.4142	13.5613	13.7409	13.9284	13.7974	13.8778	13.9778	13.3665	13.3521	13.4749	13.7069	13.7525	13.7627
91	IRQ	NaN	8.61782	8.64631	8.70206	8.80129	8.95691	9.57273	9.81255	10.509	10.5328	10.8332	10.249	9.65037	9.0919	8.62073	8.42924	8.4227	8.698	8.57223	8.60047	9.28347	9.59393	8.97964	8.84968	8.34402	7.5542	7.69508	7.71799	7.76848	7.69952	8.01099	5.02749	6.36298	7.85755	7.01992	6.27168	5.06084	5.95725	6.166	5.66798	6.16711	5.53922	5.63086	5.60719	4.65529	4.90786	4.99703	5.85685
92	ISL	NaN	2.20485	2.20747	2.08652	1.9983	2.07062	2.26629	2.24246	2.18877	2.16812	2.08166	1.97714	2.12481	2.25407	2.30446	2.342	2.30945	2.3296	2.39827	2.38669	2.14019	2.22646	2.04242	2.00112	2.0298	2.01867	1.93425	1.80476	1.72743	1.67686	1.66467	1.59084	1.525	1.51692	1.53084	1.44285	1.46418	1.49541	1.52929	1.52689	1.45706	1.46533	1.43894	1.41799	1.39191	1.39882	1.41442	1.42247
93	ISR	NaN	9.8301	9.90794	10.2481	9.64858	9.64005	9.383	9.59745	9.99097	10.1269	10.036	9.70845	9.7264	10.3044	10.863	11.5002	11.7007	11.9705	12.3057	12.3385	12.191	11.6789	12.0347	12.1537	12.6761	12.697	12.6737	13.3688	14.5246	14.9167	14.4542	14.184	14.441	14.3997	14.9648	14.9333	14.9254	14.7665	14.8363	14.9994	15.2143	15.2671	14.5185	14.9351	15.0066	15.4564	16.7711	16.3533
94	ITA	NaN	25.5265	24.8424	24.0632	23.0955	24.1453	24.5861	25.0065	25.186	25.9814	25.2476	23.627	23.2835	23.4288	22.9249	22.748	23.3489	24.0955	23.9121	24.3918	24.671	24.9048	24.8731	24.2103	26.8595	27.1065	27.0233	27.0434	27.0205	27.0162	26.5379	25.5195	25.2023	24.3525	24.1268	23.7321	23.9717	23.9727	23.9418	23.8341	24.0121	18.4141	20.9022	20.342	20.239	20.044	19.7988	19.842
95	JAM	NaN	25.3107	25.3412	24.1639	22.9442	23.066	23.2817	24.2211	22.6572	22.2916	22.4573	21.9145	21.4044	21.5126	21.6074	22.312	22.6942	22.9862	22.5974	22.8686	23.8922	23.3698	24.7292	26.8348	28.0119	26.8179	28.6655	28.8362	27.8926	27.6864	29.3569	31.1161	33.0628	33.1104	32.1538	32.6283	31.1764	30.231	30.231	30.2298	30.2303	30.2284	30.1758	31.6317	29.5502	28.7826	21.2735	20.0143
96	JOR	NaN	2.85748	3.62991	3.81379	4.22973	5.04518	5.51363	3.31475	3.40621	3.94324	2.9509	3.03113	3.22793	3.86414	3.46149	3.55268	2.79896	3.33325	3.57618	4.25649	3.6901	4.49093	4.41704	4.00224	3.91783	4.59215	3.82955	4.64026	4.94046	5.52595	5.97121	7.3655	9.53794	10.1457	8.34637	8.49428	8.86915	8.18619	7.28733	6.32699	6.92156	5.6223	5.8979	5.91278	5.95241	6.93817	7.05877	8.12211
97	JPN	NaN	5.48932	5.64273	5.71917	5.57161	5.17291	4.76967	4.83691	5.11298	5.51375	5.69379	5.75685	5.67579	5.68855	5.78051	5.73253	5.81923	6.09433	6.30878	6.53864	6.693	6.88133	7.01278	7.16276	7.29058	7.32188	7.38637	7.33022	7.31507	7.33281	7.43306	7.5532	7.671	7.71229	7.65575	7.52706	7.37963	7.26094	7.20156	7.12731	7.02388	6.93898	6.97384	6.92058	6.85554	6.74272	6.72596	6.74388
98	KAZ	NaN	3.58284	3.78876	3.94202	3.79443	3.74251	3.95321	4.10321	4.13109	4.11862	3.99185	4.18759	4.29043	4.31853	4.41608	4.51416	4.49658	4.46775	4.54133	4.58328	4.61837	4.59447	4.62317	4.65865	4.75119	4.7627	4.74424	4.79273	4.68475	4.72181	4.67024	4.54142	4.80614	4.88154	4.81689	3.77104	3.04837	2.25039	1.74578	1.60227	1.62129	1.67017	1.74894	1.86929	2.01449	2.17979	2.30695	2.43397
99	KEN	NaN	10.3185	10.3754	9.96857	10.6625	10.7583	11.0053	11.0368	10.9614	10.702	11.3267	11.5567	11.747	11.8035	11.8687	11.9994	11.8971	12.7054	14.3792	15.8133	14.702	14.5642	15.859	17.6323	17.6274	17.6439	17.695	17.1116	19.4919	20.7287	21.1049	20.4598	20.4386	20.4457	20.3338	20.1407	18.7287	18.8704	18.4429	20.542	19.523	19.9337	21.1356	21.2349	22.8502	23.3453	20.0494	34.503
100	KGZ	NaN	11.8172	12.4963	13.0018	12.515	12.3438	13.0387	13.5335	13.6254	13.5843	13.1662	13.8118	14.151	14.2437	14.5654	14.8889	14.8309	14.7358	14.9785	15.1169	15.2326	15.1538	15.2484	15.3654	15.6707	15.7086	15.6478	15.8077	15.4515	15.5738	15.4037	14.9788	14.59	13.4736	11.6247	8.56559	7.46275	6.73616	6.92943	6.99664	7.05286	7.08369	7.06937	7.14215	7.06053	7.26646	7.49734	7.81367
101	KHM	NaN	5.80481	6.12801	6.36067	5.85851	6.06973	6.79699	8.38488	9.12546	9.63241	9.38672	8.94886	8.53986	8.10194	7.556	6.12158	4.36997	3.78269	3.56981	3.15432	3.32316	3.83487	4.76514	5.31232	5.98969	6.39665	6.87472	7.37764	7.6612	8.36148	8.57717	8.85595	9.65767	9.93663	10.1144	10.461	10.3439	10.6094	9.98339	10.2754	10.8429	10.3104	10.4702	10.7677	10.9097	11.429	12.0343	12.2051
102	KIR	NaN	0.215952	0.215978	0.215996	0.278109	0.278127	0.239963	0.239981	0.240024	0.240059	0.240094	0.240137	0.240198	0.240242	0.240268	0.240294	0.24032	0.240346	0.240372	0.240398	0.240424	0.240476	0.240546	0.240633	0.240719	0.240806	0.240893	0.233811	0.229118	0.224417	0.222114	0.217412	0.217499	0.217586	0.217603	0.217603	0.229639	0.229639	0.229639	0.229639	0.254102	0.261576	0.290688	0.290688	0.295555	0.300421	0.302811	0.305635
103	KNA	NaN	25.022	24.4399	24.2225	24.2317	24.1508	24.089	23.9272	23.9572	23.8461	23.8173	23.6659	23.7032	23.6234	23.6681	23.4849	23.504	23.389	23.3613	23.2127	31.3483	31.1562	31.2566	31.3571	31.2576	31.358	31.3587	31.4881	31.103	30.3582	29.5049	29.2222	28.9756	28.5467	28.4691	27.9491	29.8861	29.9156	31.2355	32.5559	34.3484	34.1514	34.1514	34.1514	34.1514	35.1504	23.984	25.5032
104	KOR	NaN	6.89703	8.02738	8.57213	8.2333	7.95345	7.82681	7.5843	7.27248	7.27885	7.72795	7.61137	8.20061	9.25561	10.9861	28.1174	26.234	26.3079	29.349	30.6632	29.2168	26.7847	28.6377	31.2709	33.0032	31.0783	31.5667	33.294	38.2867	39.8529	38.3508	42.3351	47.1569	46.0787	46.3357	51.4034	56.1332	52.9019	45.8772	44.1045	45.1781	50.9725	43.729	57.4692	54.9577	51.8429	49.8757	47.5915
105	KSV	NaN	NaN	NaN	NaN	NaN	NaN	NaN	NaN	NaN	NaN	NaN	NaN	NaN	NaN	NaN	NaN	NaN	NaN	NaN	NaN	NaN	NaN	NaN	NaN	NaN	NaN	NaN	NaN	NaN	NaN	NaN	NaN	NaN	NaN	NaN	NaN	NaN	NaN	NaN	NaN	NaN	NaN	NaN	NaN	NaN	NaN	NaN	NaN
106	KWT	NaN	1.55373	1.5805	1.64874	1.71614	1.78437	1.85177	1.92011	1.98756	2.21752	2.12733	2.20553	2.3442	2.43904	2.64265	2.81317	3.06849	3.44199	4.96059	7.554	7.25021	5.2364	4.02854	4.07901	5.18757	6.18416	4.0095	5.0467	4.95645	5.25194	4.2819	0.770742	1.26128	2.8739	3.85754	5.57198	7.07782	7.68249	7.82141	8.96698	10.7897	10.6812	13.3043	14.1183	13.8366	13.434	12.7552	11.6829
107	LAO	NaN	1.64282	1.73103	1.86381	2.10399	2.29321	2.54935	2.85575	2.79093	2.73266	2.64295	2.55404	2.46265	2.37127	2.33915	2.32812	2.22421	2.36552	2.53694	2.64926	3.02332	3.08942	3.17328	3.25396	3.44193	3.62657	3.76075	4.00848	4.16692	4.27218	4.46275	4.63664	4.90718	5.00053	5.2299	5.43846	5.58156	5.70879	5.12586	4.64201	5.05158	5.2353	5.3469	5.45833	5.60911	5.55188	5.72215	5.89291
108	LBN	NaN	19.1998	20.0676	20.5681	20.6534	20.747	20.6571	19.651	17.808	17.9777	19.5886	19.443	19.3612	19.2194	19.0738	14.9122	12.5469	10.7235	17.1507	17.073	17.8232	17.7043	17.6346	18.3567	18.8676	19.3197	19.889	21.8225	21.963	20.469	21.3421	22.8469	23.6824	24.2608	24.4445	23.545	25.6913	24.3921	25.2942	25.5193	24.7631	23.7946	23.6258	23.9976	24.0921	26.0105	26.1654	23.9621
109	LBR	NaN	0.535941	0.561728	0.587515	0.613311	0.639107	0.665077	0.691221	0.717191	0.736552	0.75805	0.788354	0.813967	0.839755	0.861261	0.884912	0.908737	0.932391	0.958191	0.984155	1.03086	1.07775	1.12481	1.18182	1.19114	1.20081	1.2075	1.2134	1.2174	1.18485	1.13223	1.09672	1.09132	1.0813	1.0813	1.0813	1.0813	1.0813	1.0813	1.0813	1.08307	1.08309	1.0831	1.08312	1.08313	1.08315	1.15293	1.22709
110	LBY	NaN	0.363967	0.373532	0.383097	0.392313	0.401629	0.408701	0.434511	0.431805	0.463434	0.482995	0.485813	0.48305	0.584275	0.667616	0.842656	0.899011	0.769824	0.805308	0.9837	0.988469	0.809271	0.987302	0.962043	0.90677	0.926881	0.855875	0.797535	0.806937	0.884224	0.927128	0.9189	0.904123	0.885755	0.886308	0.900122	0.95442	0.91277	1.02085	0.904952	0.765093	0.816267	0.835018	0.927057	1.02177	1.08934	1.19296	1.26086
111	LCA	NaN	12.6367	13.1864	13.6387	14.6122	14.6435	14.8119	14.706	14.4337	14.2073	13.5286	13.639	13.6051	14.0722	13.7872	13.8895	14.4322	15.0803	15.7509	16.4586	17.1956	17.964	18.7738	19.6219	20.5088	20.5384	20.6387	20.7969	20.8711	20.9453	21.0223	20.7024	20.4596	20.1808	19.8599	19.5004	19.2509	19.2838	19.2865	19.288	17.2252	17.2298	17.4843	17.2929	17.6554	17.6566	16.4777	15.8614
112	LIE	NaN	24.7337	24.0717	23.7464	23.365	23.3859	23.8228	24.2519	23.8265	23.2261	22.6761	22.1833	21.8536	22.3084	22.8088	23.622	24.2015	24.9918	24.6787	25.4423	26.1258	25.1067	24.4507	25.9374	26.7855	27.5936	27.0649	27.3592	26.0128	26.5971	27.4471	25.9695	26.1912	24.9175	25.3729	25.4999	27.0787	26.082	25.563	23.9275	23.8384	23.6796	24.1191	24.2836	25.1666	26.1604	26.8104	27.8816
113	LKA	NaN	20.1409	18.9545	21.401	24.8008	25.71	22.6501	21.3854	21.5519	20.6779	20.5514	20.7316	20.8647	20.9643	21.5059	22.0964	22.6981	21.7603	20.3683	21.2941	21.59	22.7119	22.375	22.6586	23.3444	23.8331	23.9711	24.2407	23.7578	24.0741	23.6227	19.9783	21.3962	21.9546	21.9418	21.7453	21.0225	20.1757	13.7259	13.8385	13.3005	13.2243	12.3529	12.7562	13.0807	13.2843	13.301	13.543
114	LSO	NaN	20.8141	23.4731	22.8989	21.6736	25.0309	22.2285	25.0557	23.381	25.8488	29.1405	28.2616	27.6763	26.8194	27.5914	27.7849	26.8283	21.812	20.7954	21.8934	24.2394	25.0096	27.0704	25.7534	25.5076	27.682	27.2028	32.4691	32.0699	29.7592	26.0825	26.2577	27.6904	26.576	26.4467	24.4209	22.1703	21.9856	18.0663	28.6669	27.1751	27.2556	25.0612	24.8474	24.4462	26.8543	25.5404	25.5404
115	LTU	NaN	11.5661	12.2309	12.7256	12.2492	12.0816	12.7618	13.246	13.336	13.2957	12.8865	13.5184	13.8504	13.9411	14.256	14.5726	14.5159	14.4228	14.6603	14.7958	14.909	14.8319	14.9245	15.0391	15.3378	15.375	15.3154	15.4719	15.1233	15.243	15.0765	14.6606	18.817	14.6053	11.9967	10.1361	9.42418	9.28507	9.00764	8.2323	7.93197	6.71058	6.79168	7.04675	7.34038	7.2106	7.30891	7.65881
116	LUX	NaN	NaN	NaN	NaN	NaN	NaN	NaN	NaN	NaN	NaN	NaN	NaN	NaN	NaN	NaN	NaN	NaN	NaN	NaN	NaN	NaN	NaN	NaN	NaN	NaN	NaN	NaN	NaN	NaN	NaN	NaN	NaN	NaN	NaN	NaN	NaN	NaN	NaN	NaN	NaN	43.815	44.0507	42.5263	41.1297	40.5775	40.3845	39.8701	41.377
117	LVA	NaN	5.99055	6.33486	6.59111	6.34433	6.25752	6.60982	6.86062	6.90723	6.88639	6.67441	7.0017	7.17365	7.22063	7.38374	7.54773	7.51834	7.47013	7.59316	7.66331	7.72197	7.68201	7.72999	7.78931	7.94404	7.96329	7.93242	8.0135	7.83296	7.89493	7.8087	7.59331	12.2557	10.1455	6.07098	4.94945	4.80726	4.48901	4.16754	3.78507	3.31435	3.22599	3.38766	3.43764	3.3929	3.32634	3.44965	3.37771
118	MAF	NaN	NaN	NaN	NaN	NaN	NaN	NaN	NaN	NaN	NaN	NaN	NaN	NaN	NaN	NaN	NaN	NaN	NaN	NaN	NaN	NaN	NaN	NaN	NaN	NaN	NaN	NaN	NaN	NaN	NaN	NaN	NaN	NaN	NaN	NaN	NaN	NaN	NaN	NaN	NaN	NaN	NaN	NaN	NaN	NaN	NaN	NaN	NaN
119	MAR	NaN	13.9972	11.7497	11.5292	12.3722	13.5147	14.3303	15.2204	16.1456	17.4179	17.8649	18.457	17.238	16.8414	16.3601	15.8554	15.0534	14.7495	15.1718	14.4486	16.1863	15.2478	10.7817	12.3837	11.3825	12.4982	14.1164	15.6154	13.3635	14.2591	14.1811	13.4941	13.2607	11.417	12.2346	12.2826	13.2782	13.9395	13.7801	14.6086	15.236	15.2233	14.7464	15.0114	15.2508	15.1329	15.371	15.17
120	MCO	NaN	NaN	NaN	NaN	NaN	NaN	NaN	NaN	NaN	NaN	NaN	NaN	NaN	NaN	NaN	NaN	NaN	NaN	NaN	NaN	NaN	NaN	NaN	NaN	NaN	NaN	NaN	NaN	NaN	NaN	NaN	NaN	NaN	NaN	NaN	NaN	NaN	NaN	NaN	NaN	NaN	NaN	NaN	NaN	NaN	NaN	NaN	NaN
121	MDA	NaN	21.2346	22.455	23.3634	22.4886	22.1809	23.4297	24.3187	24.4839	24.41	23.6587	24.8188	25.4283	25.5948	26.173	26.7543	26.6501	26.4792	26.9153	27.164	27.3719	27.2303	27.4003	27.6106	28.1591	28.2273	28.1179	28.4053	27.7653	27.985	27.6793	26.9159	27.1597	26.6319	26.4011	25.272	22.6074	20.9057	18.3846	16.0433	14.829	13.5604	13.8441	13.9835	13.2979	12.7078	12.4828	12.4746
122	MDG	NaN	7.57316	8.05081	8.09203	8.1509	8.44345	9.24164	9.37168	9.5384	9.20326	8.67269	8.02621	8.23582	8.42657	8.68035	8.78746	8.91468	8.8833	9.79083	9.67034	10.0098	10.1922	10.226	10.0245	10.0562	9.93551	9.94565	9.98626	10.0188	9.98024	10.0084	10.0371	10.0655	10.0947	10.1226	10.1524	10.1112	10.0886	10.042	10.0041	9.93352	8.61652	7.82223	8.04086	8.15615	9.30511	9.3898	9.47522
123	MDV	NaN	NaN	NaN	NaN	NaN	NaN	NaN	NaN	NaN	NaN	NaN	NaN	NaN	NaN	NaN	NaN	NaN	NaN	NaN	NaN	NaN	NaN	NaN	NaN	NaN	NaN	NaN	NaN	NaN	NaN	NaN	NaN	NaN	NaN	NaN	NaN	NaN	NaN	NaN	NaN	NaN	NaN	NaN	NaN	NaN	NaN	NaN	NaN
124	MEX	NaN	6.47826	6.64469	6.72268	6.92375	7.15995	7.52612	7.72152	7.82814	7.98345	8.19932	8.01196	8.12796	8.11778	8.36861	8.70459	9.01814	9.18946	9.29875	9.38694	9.79272	10.1781	10.4275	10.4794	10.5088	10.9321	10.9805	10.7016	10.6493	11.1868	10.8948	10.8504	10.5537	10.6446	10.5517	10.3971	10.0978	10.4193	10.4623	10.2139	10.2983	10.3402	10.5922	10.6302	10.5939	10.5441	10.6019	10.6856
125	MHL	NaN	NaN	NaN	NaN	NaN	NaN	NaN	NaN	NaN	NaN	NaN	NaN	NaN	NaN	NaN	NaN	NaN	NaN	NaN	NaN	NaN	NaN	NaN	NaN	NaN	NaN	NaN	NaN	NaN	NaN	NaN	NaN	NaN	NaN	NaN	NaN	NaN	NaN	NaN	NaN	NaN	NaN	NaN	NaN	NaN	NaN	NaN	NaN
126	MKD	NaN	35.2968	36.4735	33.3196	32.2336	32.1977	33.7807	34.9951	35.0455	32.769	31.0953	31.3374	30.788	30.3425	31.5996	32.8302	31.8864	30.9271	31.0674	30.5606	30.2674	30.5152	30.4915	30.2325	30.2971	30.0984	29.5132	29.7297	28.8421	27.6698	27.4952	26.7608	27.7233	28.6764	29.5759	29.6321	28.2007	23.8841	22.0675	18.6942	19.0932	18.605	18.3105	18.3682	19.974	18.0613	18.2868	14.743
127	MLI	NaN	3.00981	3.15166	3.35818	3.60526	3.8515	3.91312	4.02353	4.02955	4.37012	4.34024	4.38651	3.76917	3.33688	3.1419	3.50628	3.69977	3.79772	4.12535	4.36627	4.88921	5.00942	5.13228	4.4927	4.00493	3.6726	3.82076	3.90591	4.0476	4.19018	4.37915	4.16984	4.19659	4.23534	4.28667	4.45426	4.55759	4.67242	4.93918	5.23813	5.5261	5.85072	6.09466	6.36369	6.65427	6.77756	7.1211	7.63795
128	MLT	NaN	44.4839	43.5067	41.3341	42.5777	38.7129	40.0544	39.6375	38.3051	35.9362	34.0299	33.6876	31.2413	31.8526	30.8039	32.8399	37.4682	37.0952	33.5487	31.6406	31.354	26.5418	28.0083	31.0807	34.96	35.8673	39.4286	42.8403	44.8722	47.7954	56.7082	58.7771	59.3886	59.0425	57.0874	54.8174	56.7894	56.5522	52.5923	53.5265	48.7992	46.883	46.2079	48.3049	48.7201	50.9812	52.1297	49.1977
129	MMR	NaN	5.0537	5.07175	5.422	5.87425	6.16554	5.96901	6.19885	6.53115	6.63131	6.77308	6.93028	7.088	7.22664	7.21221	7.32909	7.44073	7.58869	7.81162	8.13929	8.3979	8.77224	9.09343	9.31011	9.49728	9.75192	9.77747	9.92281	10.1163	9.14683	9.28088	9.34626	9.49123	9.59205	9.67668	9.89326	10.1757	10.3695	10.569	10.8231	11.0734	11.3502	11.6773	11.8945	12.1468	12.4049	12.74	13.1194
130	MNE	NaN	17.5771	18.1631	16.5925	16.0516	16.0338	16.8221	17.4268	17.4519	16.3183	15.4848	15.6054	15.3318	15.1099	15.7359	16.3488	15.8788	15.401	15.4709	15.2185	15.0725	15.1959	15.1841	15.0552	15.0873	14.9884	14.697	14.8048	14.3627	13.779	13.6921	13.3263	12.5819	12.7613	11.9181	12.621	12.4729	12.1946	11.8765	11.3711	9.42449	8.91281	8.60169	8.7486	8.87497	8.47379	9.7128	9.12257
131	MNG	NaN	3.28824	2.89944	3.01676	3.25522	3.33428	3.49557	3.31804	3.29163	3.04927	3.15099	3.337	3.37506	3.44532	3.53014	3.65752	3.67439	3.58011	3.47831	3.66217	3.69974	3.62606	3.69707	3.76974	3.59763	3.45213	3.44198	3.47245	3.49259	3.54396	3.78843	3.98817	3.94085	3.97987	3.88781	4.14218	4.41834	4.53488	4.83412	5.06621	5.17113	4.61862	3.88261	3.75131	3.76149	4.51645	5.19134	6.02251
132	MNP	NaN	NaN	NaN	NaN	NaN	NaN	NaN	NaN	NaN	NaN	NaN	NaN	NaN	NaN	NaN	NaN	NaN	NaN	NaN	NaN	NaN	NaN	NaN	NaN	NaN	NaN	NaN	NaN	NaN	NaN	NaN	NaN	NaN	NaN	NaN	NaN	NaN	NaN	NaN	NaN	NaN	NaN	NaN	NaN	NaN	NaN	NaN	NaN
133	MOZ	NaN	0.78845	0.824738	0.828373	0.86466	0.903691	0.924165	0.91251	0.954053	0.974971	1.01629	1.09102	1.0424	1.09636	1.13005	1.09471	0.992096	1.01127	1.02735	1.0369	1.05179	1.06735	1.02414	0.980934	1.00956	1.07431	1.00954	1.02079	1.10562	1.1578	1.22304	1.348	1.46531	1.55536	1.6048	1.66334	1.78891	1.82038	1.91365	1.93798	2.04405	1.9882	2.04434	2.08137	2.17572	2.37532	2.03234	2.27489
134	MRT	NaN	2.47386	2.5122	2.56648	2.60483	2.66634	2.72289	2.81623	2.88997	2.54986	2.605	2.46337	2.25424	2.22891	1.88552	1.94701	2.08082	2.18448	2.26929	2.29005	2.37384	2.52214	2.54969	2.1853	2.02338	2.1838	2.23019	2.27435	2.375	2.48649	2.60304	2.69642	2.52726	2.59497	2.54433	2.55299	2.90116	3.05614	3.27777	3.58472	3.73482	3.89133	4.02999	4.06417	4.10114	4.12249	4.12638	3.97291
135	MUS	NaN	18.7401	18.6276	18.7447	20.3858	20.1368	19.3206	19.5773	19.5802	19.8807	20.1525	19.7191	19.6799	18.8093	16.9645	15.6737	15.6437	16.263	14.083	15.1795	16.8171	15.7076	15.6051	15.2426	16.1019	17.6869	18.9653	19.5456	19.7705	19.9698	19.0309	18.7933	18.005	18.1365	17.6028	17.4552	17.3566	16.5705	17.3594	18.2838	16.1994	11.9839	9.76556	9.72306	7.85122	6.37682	6.04477	6.07456
136	MWI	NaN	2.83056	2.77882	2.75737	2.88846	2.94372	2.94373	3.36491	3.48516	3.48815	3.48256	3.54097	3.75812	3.79631	4.22175	4.34849	4.68646	4.93896	4.98252	4.90002	4.91511	5.39371	5.59696	5.53772	5.90302	6.40188	6.31952	6.62051	5.7315	5.60737	5.51203	5.40406	5.61056	5.56107	5.1394	5.10569	5.69176	5.85237	6.43792	6.10434	6.84858	6.74879	6.74006	6.96732	7.52765	7.53207	8.31259	9.48495
137	MYS	NaN	1.34718	1.36191	1.37856	1.40192	1.3934	1.40194	1.39284	1.30559	1.3068	1.34882	1.35441	1.34985	1.33171	1.41185	1.49218	1.52985	1.57236	1.64411	1.64364	1.70614	1.71185	1.70053	1.70996	1.76515	1.7593	1.69954	1.83578	1.80068	1.87512	1.91435	2.00693	2.05114	1.99653	1.99469	1.94051	1.84651	1.81314	1.84871	1.76765	1.78296	1.79055	1.77509	1.79503	1.8753	1.87126	1.96184	2.11473
138	NAM	NaN	2.58796	2.78598	2.88341	2.89994	2.92077	2.94799	2.92986	2.96463	2.9994	3.03414	3.06889	3.10363	3.13567	3.32628	2.85501	2.61946	3.10012	3.0926	3.20513	3.38696	2.70155	2.33853	2.18699	2.3134	2.32128	2.47188	2.40511	2.55447	2.69594	2.78972	2.89507	2.70117	2.50975	2.49249	2.42267	2.38123	2.49899	2.45631	2.54076	2.79643	2.71532	2.84811	2.90148	2.76303	3.31072	2.83973	2.78186
139	NCL	NaN	3.01421	3.04929	3.28537	2.93683	3.1656	3.39881	3.48346	3.56259	3.64806	3.6181	3.6501	3.48675	3.63806	3.34116	3.45694	3.45486	3.45442	3.73018	3.58566	3.26378	3.26543	3.03463	3.69793	3.70383	3.7357	3.81692	3.95559	4.12134	3.70098	3.68403	3.83386	3.82578	3.64861	3.44741	3.35852	3.3352	3.32151	3.3078	3.30614	3.30443	3.2907	3.31403	3.30517	3.31091	3.00188	2.63805	2.7252
140	NER	NaN	2.67698	2.83327	2.90216	3.14183	3.33133	3.47008	3.60263	3.75904	3.78437	3.93873	4.04584	4.15483	3.06848	3.11644	3.33728	3.62068	3.91463	4.07179	4.25283	4.43635	4.63746	4.84001	5.06408	3.41625	2.72383	2.84176	2.97084	3.10613	3.24793	3.39659	3.55245	3.71587	3.88725	4.06698	4.2556	4.45327	4.66075	4.87847	5.10693	5.36255	5.61422	5.86258	6.13995	6.4349	6.73702	7.0582	7.39557
141	NGA	NaN	3.83417	4.06488	4.3278	4.60833	4.88002	5.16097	5.47928	5.84274	6.26666	6.63355	7.03156	7.49514	8.01746	8.44424	8.90279	9.52983	10.0484	10.6061	11.1624	11.6739	12.0927	12.6374	13.1462	13.599	14.0865	14.8645	15.4153	16.0257	16.7133	16.809	17.0333	17.3259	18.107	19.0144	19.9471	20.8412	22.1081	23.2413	24.504	25.6374	27.0131	27.498	27.9531	28.7229	29.3243	29.9051	30.4988
142	NIC	NaN	6.18901	6.46781	6.7592	7.06301	7.36861	7.81194	8.17958	8.72367	9.28353	9.83919	8.92453	8.90978	9.29142	9.96289	10.3535	10.7657	11.2033	11.2615	10.2351	9.1958	9.40158	9.62124	8.56973	9.51352	9.61467	8.57778	7.67686	8.73055	11.326	12.9121	10.1027	11.2965	12.7752	12.8819	10.8891	10.485	11.4889	11.0318	12.8398	13.1982	13.3002	13.5024	14.106	13.7066	14.1075	14.5091	14.5102
143	NLD	NaN	50.1769	52.7918	51.1785	49.607	52.3182	55.5155	56.3081	57.6894	52.4371	52.916	50.2317	53.7723	58.7172	66.4692	67.4236	67.1878	66.1694	68.6217	70.6132	75.8146	75.0559	75.3659	78.1836	79.6974	77.1849	76.4468	74.6542	70.5672	74.7107	78.6332	81.1331	79.9518	78.1641	76.291	75.1135	73.5344	70.8736	68.5447	68.0719	65.701	65.3362	61.9474	60.6994	61.2129	62.4336	61.9331	62.4176
144	NOR	NaN	2.83611	2.8117	2.77153	2.78812	2.76036	2.80258	2.72387	2.66094	2.56764	2.44627	2.38714	2.36966	2.41081	2.38488	2.33051	2.35702	2.46179	2.51413	2.60426	2.65256	2.79781	2.83995	2.84368	2.87482	2.90355	2.85401	2.76712	2.72388	2.72855	2.75006	2.77972	2.88948	2.83316	2.92765	2.99305	3.02389	2.9688	2.9627	2.92453	2.87896	2.92697	2.90521	2.91733	2.89144	2.85195	2.79848	2.71405
145	NPL	NaN	29.7653	30.1036	30.6097	30.7368	30.9696	30.9618	31.64	32.2294	32.8012	33.3188	33.9651	34.7417	35.2239	35.9734	36.9706	37.8797	38.8722	39.6828	40.2899	41.6241	41.8232	41.5696	41.7546	41.6187	41.3526	41.8315	42.0538	42.3525	42.5307	42.5574	42.6673	42.7554	42.8449	44.4215	46.0203	46.8206	47.3269	47.8573	48.1501	48.5041	48.9423	49.3822	50.0476	50.7715	51.5805	52.4418	53.822
146	NRU	NaN	0.992776	1.01697	1.04117	1.06537	1.11376	1.13796	1.16215	1.21055	1.25894	1.30734	1.35608	1.45287	1.54966	1.64644	1.69484	1.5493	1.45252	1.5493	1.64609	1.74323	1.93681	2.03359	2.13038	1.93681	2.03395	2.13108	2.22787	2.32466	2.32466	2.42145	2.51823	2.61502	2.71181	2.71181	2.71181	2.71181	2.71181	2.71181	2.71181	2.71181	2.71181	2.71181	2.71181	2.71181	2.71181	2.71181	2.8086
147	NZL	NaN	56.0864	56.8518	58.1288	59.1334	61.5314	65.5474	68.9719	70.3418	70.5509	71.1897	68.449	71.5224	68.3953	68.4253	67.9102	68.3709	70.2218	72.3697	72.8506	78.0459	78.8723	79.2522	78.94	79.1334	78.2201	79.1788	76.5468	77.6705	74.3644	73.1069	71.3192	68.8892	66.7612	67.7939	67.7044	65.9675	65.9006	64.258	66.229	64.0024	62.725	62.2853	62.6509	62.1418	62.5046	62.8823	61.5581
148	OMN	NaN	0.200353	0.204801	0.209249	0.214541	0.219832	0.225823	0.229795	0.234489	0.240623	0.253895	0.28643	0.313746	0.34706	0.390775	0.465884	0.543835	0.621658	0.683366	0.727243	0.782463	0.808754	0.819192	0.811576	0.821665	0.878619	0.88995	0.905854	0.910473	0.915039	0.943505	0.995165	1.07218	1.13347	1.19904	1.23777	1.28274	1.33092	1.37601	1.425	1.47617	1.52234	1.55279	1.58386	1.6437	1.93067	1.98162	2.01468
149	PAK	NaN	19.2484	19.6562	20.0924	20.5145	20.9933	21.9822	22.2875	22.5954	22.8779	23.344	23.842	24.5076	25.3992	26.3559	27.3831	28.4861	29.6726	30.9473	32.3195	30.8856	32.063	32.8386	33.6357	34.4557	35.2978	37.208	38.0295	38.8787	39.7537	40.6582	41.592	42.5565	43.5526	44.5828	45.6511	45.3289	46.4069	47.5181	48.6718	49.8696	51.1077	52.3948	53.7777	55.1616	56.6359	60.4811	62.2442
150	PAN	NaN	5.35085	5.84761	5.89859	6.22633	6.76318	7.05266	7.23235	7.80242	8.07253	8.28685	8.77602	8.97867	9.14789	9.28788	9.39041	9.48614	9.5802	9.72719	10.0122	9.79795	9.99196	10.1544	10.1686	10.1207	10.0881	9.98372	9.83398	9.91838	9.8744	9.68212	9.76925	9.97027	10.0286	10.145	10.1592	10.0612	9.50707	9.64887	9.50085	9.38018	10.7114	10.7052	10.4722	10.343	10.9252	10.9029	10.6708
151	PER	NaN	5.20378	5.3423	5.24803	4.89239	5.02377	5.03517	4.84054	4.90609	5.12483	5.1576	5.26423	4.85488	4.85063	4.9254	4.90734	4.92777	4.77996	4.59089	4.6499	4.57137	4.66312	4.6887	4.33997	4.31338	4.3721	4.42585	4.46119	4.44334	4.4749	4.27984	4.25397	4.17215	4.15865	4.25783	4.56074	4.6396	4.68192	4.80211	5.05043	5.12499	5.05375	5.01427	5.21677	5.22918	5.26949	5.23974	5.29382
152	PHL	NaN	8.58816	8.86732	8.64781	8.82052	9.45475	10.0017	10.3943	11.0025	11.3899	11.6477	12.2188	12.8921	14.0913	12.469	11.2077	9.71919	9.99763	10.4935	10.2353	11.0124	11.0726	11.2914	11.5258	11.4275	11.6694	11.838	11.8548	12.0528	12.2042	11.7547	11.8399	11.9202	12.6186	12.8445	13.4358	13.8965	14.4565	14.5655	14.7105	14.9449	15.033	15.2994	15.472	15.7802	15.9205	14.2322	14.264
153	PLW	NaN	NaN	NaN	NaN	NaN	NaN	NaN	NaN	NaN	NaN	NaN	NaN	NaN	NaN	NaN	NaN	NaN	NaN	NaN	NaN	NaN	NaN	NaN	NaN	NaN	NaN	NaN	NaN	NaN	NaN	NaN	NaN	NaN	NaN	NaN	NaN	NaN	NaN	NaN	NaN	NaN	NaN	NaN	NaN	NaN	NaN	NaN	NaN
154	PNG	NaN	0.0505761	0.054453	0.0594533	0.064769	0.0724034	0.0776309	0.0847257	0.0960373	0.104876	0.116158	0.126718	0.140042	0.153049	0.16855	0.174845	0.183413	0.183952	0.184917	0.18726	0.183719	0.183397	0.178211	0.177356	0.175563	0.174003	0.173301	0.161307	0.157023	0.157026	0.156474	0.155348	0.157379	0.159435	0.162618	0.163416	0.163177	0.16498	0.166144	0.167273	0.167374	0.174825	0.180498	0.181917	0.183045	0.184174	0.185302	0.188521
155	POL	NaN	19.9876	20.5045	20.6649	20.8461	20.9511	21.887	22.6972	22.9942	23.2332	22.7391	23.2207	23.9624	25.2805	26.7201	27.1781	26.3909	27.2083	28.4452	28.38	27.812	25.9864	26.3952	25.2824	25.6895	25.7904	25.3685	24.1521	23.4539	24.068	22.7753	20.1575	18.2249	16.5013	16.2255	15.5123	14.9552	15.2022	14.6491	13.7984	12.8998	12.3028	12.0671	11.9879	11.6338	11.8456	12.2246	12.411
156	PRI	NaN	27.7903	28.8709	29.6003	30.1697	29.4351	31.3708	30.9139	31.29	31.8522	32.5878	33.0133	33.5237	34.382	33.5961	33.9124	34.8574	35.5827	34.952	32.4959	29.7595	30.3613	32.996	35.4109	36.4073	36.2591	36.7277	32.0199	34.29	35.9952	36.8425	36.7833	26.7533	26.6917	26.6875	23.1203	23.0187	24.1729	23.8541	23.6473	24.1186	24.316	24.5521	25.3103	23.3492	22.6497	22.7159	22.8424
157	PRK	NaN	3.44559	3.51908	3.63113	3.70166	3.76032	3.87145	3.96095	4.06724	4.2422	4.40906	4.57256	4.76086	4.90865	5.15038	5.32728	5.51957	5.72791	5.88067	6.08404	6.27465	6.39085	6.54179	6.76459	6.94592	7.3438	7.63095	7.91416	8.18944	7.6697	7.46223	7.0459	6.89901	6.90317	7.15238	6.10184	4.91218	4.97797	5.97225	6.87548	7.62103	8.15148	8.37481	8.43073	8.42638	8.75628	9.07535	9.3336
158	PRT	NaN	21.7721	21.8159	21.7962	22.068	23.2256	23.3542	23.3854	22.5813	22.1854	21.2903	20.1942	20.3114	20.9843	19.607	19.3859	18.7281	19.8075	23.4166	21.5085	22.5943	22.8711	23.4554	23.1466	19.0418	18.8885	18.4463	18.5769	18.9083	19.2825	19.9894	19.7456	19.8995	19.4642	19.4341	19.7584	19.8993	19.847	19.7076	20.4218	20.3556	20.2874	19.7828	19.6592	19.2584	18.2685	18.0818	17.7848
159	PRY	NaN	6.34788	6.09105	5.83646	5.94262	6.02116	5.94508	5.87452	5.84701	5.82127	5.85052	6.01491	6.14216	6.42076	6.55516	6.82587	7.51064	7.81469	7.85084	7.737	7.87842	8.49041	8.76173	8.89682	9.08656	9.30872	9.57913	9.89775	10.4501	10.853	11.0982	10.2349	10.5626	11.4883	12.1361	13.0186	12.9796	13.0132	13.0598	12.8157	12.9314	13.1317	12.3063	13.4515	12.8647	13.1248	13.2754	13.8477
160	PYF	NaN	2.51377	2.45491	2.4251	2.38082	2.39528	2.45306	2.44919	2.274	2.19524	2.17396	2.07521	1.96072	1.83563	1.71311	1.73771	1.74307	1.77503	1.77966	1.84299	1.97314	2.17431	1.96714	1.78508	1.91089	1.96065	2.19037	2.01542	2.06079	2.1666	2.02112	2.05992	2.08856	2.17656	2.20027	2.14377	2.12968	2.13761	2.35405	2.37548	2.64749	2.31154	2.03344	2.29923	2.44402	2.16623	2.12424	2.18472
161	QAT	NaN	1.30988	1.35458	1.39683	1.44359	1.46144	1.52604	1.59337	1.62534	1.64909	1.6979	1.74222	1.81524	1.88309	1.85848	1.89461	1.93074	1.98995	1.82213	2.43027	2.45681	2.31013	1.28023	1.45506	1.67388	3.06283	4.0985	4.58628	4.63225	4.7727	5.00962	4.89602	6.23547	7.13955	7.85683	8.39728	8.69916	8.80334	8.91028	9.11453	9.2173	6.90199	6.99199	7.11773	7.24615	6.22719	6.34185	6.67429
162	ROU	NaN	23.0098	24.056	23.5914	24.0694	25.0224	25.9313	27.6888	28.1964	27.4861	26.7719	27.5857	28.2534	29.1343	29.103	28.688	29.0714	30.2521	30.2072	31.9722	32.2616	33.3636	34.0455	33.5984	36.7229	37.6994	35.6378	35.6564	35.0714	34.2906	32.6868	29.1931	26.7788	22.728	22.6437	20.8309	20.2627	19.3318	17.9958	17.2406	16.6083	15.6878	15.2103	15.6388	15.9404	15.8785	16.2187	16.5003
163	RUS	NaN	1.77412	1.87609	1.95198	1.8789	1.85319	1.95752	2.03179	2.0456	2.03943	1.97665	2.07358	2.1245	2.13842	2.18672	2.23528	2.22658	2.2123	2.24874	2.26951	2.28689	2.27505	2.28926	2.30683	2.35266	2.35835	2.34921	2.37322	2.31976	2.33811	2.31257	2.24879	2.56153	2.42996	2.21173	1.90782	1.70044	1.47684	1.30671	1.16795	1.14305	1.11859	1.11983	1.11312	1.07576	1.02308	0.981857	1.00497
164	RWA	NaN	14.8914	15.3147	15.7162	15.5534	15.4155	16.6483	19.0419	17.4679	18.5102	19.8801	20.9165	20.8866	22.244	20.6604	21.3305	20.7329	21.106	21.9027	22.122	22.8552	23.2474	23.8326	24.0613	23.529	24.8245	23.8328	23.6008	23.7503	24.5755	24.275	25.256	24.6128	23.9696	23.4023	15.5099	17.5428	18.2696	20.2093	23.4925	23.4754	25.2845	26.8808	31.2028	35.1508	36.4753	41.687	48.3541
165	SAU	NaN	0.285164	0.292245	0.299882	0.308556	0.317787	0.327017	0.335938	0.348708	0.363362	0.376317	0.390361	0.405339	0.436379	0.482702	0.541229	0.600705	0.620004	0.733373	0.768895	0.801512	0.756337	0.977595	1.13021	1.15891	1.1255	1.20293	1.15329	1.08786	1.05667	1.11012	1.16731	1.22522	1.27839	1.34345	1.35895	1.38616	1.35626	1.34824	1.35588	1.42281	1.44011	1.43833	1.45268	1.56465	1.61639	1.50842	1.50472
166	SDN	NaN	2.77496	2.77792	3.05878	3.34077	3.34078	3.67375	4.04051	4.44382	4.37073	4.4378	4.5044	4.57433	4.97309	5.18132	5.45907	5.57613	5.76267	5.96675	6.33744	6.64761	6.97448	7.31879	7.343	7.54835	7.52081	7.10947	7.15541	7.24122	7.54146	7.72354	8.37274	9.78534	11.1609	12.5588	12.9553	13.2893	13.9122	14.503	15.0699	15.5643	16.0366	16.2477	16.635	16.7122	16.9752	17.162	17.2655
167	SEN	NaN	7.57505	7.28754	7.64146	7.85429	8.60655	9.23858	9.40009	9.61429	9.7606	10.0394	10.3278	10.0094	9.20953	9.04722	9.35519	9.61358	9.87	10.1014	10.0271	9.45148	9.7318	10.2242	9.44961	9.43445	10.5779	12.3614	13.2071	12.7131	13.2242	13.5334	14.0647	14.5256	15.117	15.6528	15.9322	16.4729	16.8957	17.2722	17.6715	17.944	18.4409	17.9971	18.2197	18.5405	19.0323	19.5544	19.9559
168	SGP	NaN	34.1503	36.997	35.1656	28.5217	35.6798	37.5515	38.0317	35.7005	35.0629	36.1757	35.9228	37.7155	42.1748	38.7664	34.0686	33.0325	37.9158	33.6136	34.905	30.5092	27.3858	24.1959	24.2144	23.9136	20.4884	15.5584	13.9622	9.88902	10.6126	9.14975	7.67478	6.26682	4.85619	5.79141	5.93918	6.09686	5.65451	5.5767	7.62975	3.38884	3.42637	7.58023	7.48375	7.46133	7.5126	7.73749	7.70686
169	SLB	NaN	0.103068	0.103738	0.121568	0.122238	0.150908	0.151577	0.175477	0.198186	0.22393	0.240012	0.269441	0.309509	0.33603	0.409762	0.436286	0.463004	0.475687	0.483763	0.437451	0.445545	0.452375	0.459096	0.445946	0.442623	0.443293	0.391723	0.285764	0.26969	0.26969	0.27036	0.270361	0.271031	0.271703	0.271034	0.270366	0.270367	0.270369	0.270035	0.26903	0.269031	0.270376	0.270378	0.270713	0.280082	0.280417	0.289449	0.298482
170	SLE	NaN	2.33389	2.44927	2.56492	2.65098	2.74036	2.81806	2.88304	2.94154	2.99871	3.06895	3.12605	3.19075	3.26313	3.33524	3.40372	3.47915	3.55458	3.63335	3.72388	3.82465	3.9645	4.13592	4.03145	3.83882	3.843	3.78086	3.78481	3.73812	3.75524	3.77273	3.79022	3.9715	4.12397	4.26023	4.08787	3.57709	3.0663	3.08173	2.73668	2.73776	1.99433	2.17661	2.54198	3.02188	3.6987	4.79884	5.07582
171	SLV	NaN	29.4768	29.9344	30.3264	30.621	30.9408	31.2283	31.5126	31.7949	32.1149	32.4311	29.0041	30.2707	26.7733	27.548	27.3089	29.8903	34.024	35.8677	36.9312	32.4477	30.159	26.8039	26.421	26.4541	27.7667	29.5024	30.452	31.4079	32.2708	33.4508	34.0347	34.8748	33.4165	34.9169	31.501	35.5141	32.4146	29.3217	31.9506	29.6442	33.7402	35.8453	34.5853	34.9089	34.8431	36.4779	37.7407
172	SMR	NaN	NaN	NaN	NaN	NaN	NaN	NaN	NaN	NaN	NaN	NaN	NaN	NaN	NaN	NaN	NaN	NaN	NaN	NaN	NaN	NaN	NaN	NaN	NaN	NaN	NaN	NaN	NaN	NaN	NaN	NaN	NaN	NaN	NaN	NaN	NaN	NaN	NaN	NaN	NaN	NaN	NaN	NaN	NaN	NaN	NaN	NaN	NaN
173	SOM	NaN	9.03673	9.2605	9.48451	9.7435	10.0348	10.401	10.7709	11.2189	11.4891	11.7466	11.4442	11.6677	11.7315	10.9527	11.9635	11.5586	12.5898	13.7502	13.4171	13.3879	14.0197	14.3704	13.9472	14.3548	14.7624	15.0732	15.758	16.644	16.4241	14.6332	11.899	9.96008	11.6089	13.1759	13.7021	13.971	14.205	13.7851	13.4873	13.6997	14.039	14.1981	14.3208	14.6979	15.1346	13.7471	12.3741
174	SRB	NaN	26.9415	27.8397	25.4323	24.6034	24.576	25.7843	26.7112	26.7497	25.0121	23.7346	23.9193	23.5	23.16	24.1194	25.0588	24.3384	23.6062	23.7133	23.3264	23.1026	23.2918	23.2737	23.076	23.1253	22.9736	22.527	22.6922	22.0147	21.1199	20.9867	20.4261	19.2851	19.5601	18.2676	19.3451	19.118	18.6915	18.2039	17.4293	14.4455	13.6612	13.1844	13.4095	13.6032	12.9883	12.8914	12.9046
175	SSD	NaN	NaN	NaN	NaN	NaN	NaN	NaN	NaN	NaN	NaN	NaN	NaN	NaN	NaN	NaN	NaN	NaN	NaN	NaN	NaN	NaN	NaN	NaN	NaN	NaN	NaN	NaN	NaN	NaN	NaN	NaN	NaN	NaN	NaN	NaN	NaN	NaN	NaN	NaN	NaN	NaN	NaN	NaN	NaN	NaN	NaN	NaN	NaN
176	STP	NaN	3.51459	3.55388	3.31208	2.94482	2.69964	2.48384	2.73468	2.7494	2.60588	2.50934	2.32123	1.96012	2.11533	2.08048	2.26658	2.49177	2.56129	2.6669	2.74948	2.8379	2.92988	3.00955	3.08918	3.14558	3.22521	3.27766	3.31848	3.35931	3.40013	3.44118	3.4825	3.57371	3.60537	3.67135	3.73734	3.80333	3.85688	3.91043	3.96397	4.04508	4.09919	4.28735	4.45332	4.02777	3.83827	3.58654	3.47591
177	SUR	NaN	0.138429	0.143163	0.142943	0.141849	0.150145	0.153781	0.167132	0.166947	0.13987	0.14116	0.131543	0.125368	0.112401	0.106449	0.100694	0.0998456	0.0961764	0.12463	0.147912	0.162912	0.179558	0.182561	0.189789	0.200398	0.208388	0.232398	0.265259	0.29654	0.315113	0.326739	0.325962	0.339312	0.339409	0.344712	0.3482	0.340842	0.334849	0.378905	0.408964	0.374916	0.311664	0.264395	0.233442	0.208359	0.182283	0.184152	0.182143
178	SVK	NaN	20.0944	20.3608	20.0362	19.946	19.9606	19.841	20.182	20.3315	19.8809	19.8473	20.0982	20.2506	20.5128	20.7275	20.7682	20.648	20.9059	21.4255	21.8814	21.9358	22.2593	22.5942	22.707	23.0495	22.9089	22.6492	22.7038	22.6046	22.9435	23.2147	22.1539	19.6913	18.225	15.5266	14.5159	14.7277	14.1834	13.1453	11.6436	11.3337	11.0691	10.7274	10.4011	9.85358	9.43281	9.52914	9.17965
179	SVN	NaN	27.7421	28.667	26.1881	25.3345	25.3063	26.5505	27.505	27.5446	25.7553	24.4398	24.6301	24.1983	23.8482	24.8362	25.8034	25.0616	24.3076	24.4179	24.0196	23.7892	23.9839	23.9653	23.7617	23.8125	23.6563	23.1964	23.3665	22.6689	21.7475	21.6103	21.0331	14.4993	15.7658	15.4787	15.5929	16.0911	15.9142	15.5096	15.0827	16.5535	17.0788	16.1474	15.981	15.1978	15.1451	14.5884	14.7032
180	SWE	NaN	3.29968	3.21307	3.08214	2.9695	2.90031	2.86483	2.77085	2.76638	2.7337	2.56735	2.49692	2.49912	2.62529	2.62991	2.60368	2.59757	2.61952	2.63701	2.65612	2.68984	2.70075	2.71372	2.67377	2.64711	2.5893	2.43174	2.34864	2.24038	2.33539	2.36833	2.34724	2.43677	2.49117	2.51982	2.44659	2.46803	2.43837	2.37038	2.34356	2.29905	2.26108	2.25532	2.21892	2.24969	2.22515	2.21811	2.1842
181	SWZ	NaN	19.4483	19.8838	19.4365	20.1341	18.6719	18.0923	18.6967	18.9655	19.8967	20.9804	21.161	21.4863	22.0649	21.9339	22.5516	22.5679	22.831	23.2138	23.9527	24.1318	24.1587	23.8148	24.1591	22.7843	23.3712	23.9878	23.6851	23.2205	24.5703	25.7241	26.9111	28.3204	24.0956	24.7409	25.2642	25.7696	24.8938	23.646	23.0835	23.5173	21.0445	20.6114	21.9917	22.2766	22.4292	21.3927	21.5719
182	SXM	NaN	NaN	NaN	NaN	NaN	NaN	NaN	NaN	NaN	NaN	NaN	NaN	NaN	NaN	NaN	NaN	NaN	NaN	NaN	NaN	NaN	NaN	NaN	NaN	NaN	NaN	NaN	NaN	NaN	NaN	NaN	NaN	NaN	NaN	NaN	NaN	NaN	NaN	NaN	NaN	NaN	NaN	NaN	NaN	NaN	NaN	NaN	NaN
183	SYC	NaN	2.51367	2.56137	2.67508	2.64935	2.78083	2.90553	2.99986	3.11615	3.23822	3.35659	3.5502	3.79905	3.94073	4.17802	4.32127	4.43214	4.41663	4.6307	4.83537	5.04883	5.268	4.91378	4.66467	4.52889	4.96023	5.14357	5.21265	5.39522	5.46629	6.32977	6.51295	6.42577	6.32623	6.15801	5.86366	5.64288	5.52009	5.34445	5.15744	5.00493	4.74922	4.42793	4.246	4.01673	3.76651	3.46941	3.69718
184	SYR	NaN	5.55169	6.12543	7.28194	8.53442	9.55983	10.0447	9.84966	10.0888	10.3671	10.3532	9.50595	9.01898	8.52424	9.28094	10.1905	11.3129	12.3374	12.7803	14.0425	15.6269	17.3429	18.5699	21.0413	19.9738	17.7725	18.4713	19.745	21.2985	21.7912	22.367	23.1724	22.4951	16.6997	18.3124	19.6292	21.1391	22.2243	24.4892	22.6764	22.0379	20.0932	21.6185	24.2605	27.6465	30.738	33.2916	35.5606
185	TCA	NaN	NaN	NaN	NaN	NaN	NaN	NaN	NaN	NaN	NaN	NaN	NaN	NaN	NaN	NaN	NaN	NaN	NaN	NaN	NaN	NaN	NaN	NaN	NaN	NaN	NaN	NaN	NaN	NaN	NaN	NaN	NaN	NaN	NaN	NaN	NaN	NaN	NaN	NaN	NaN	NaN	NaN	NaN	NaN	NaN	NaN	NaN	NaN
186	TCD	NaN	2.4229	2.44779	2.47269	2.49756	2.52243	2.57576	2.62942	2.65608	2.63047	2.68468	2.63105	2.87057	2.59089	2.11823	2.18705	2.30989	2.52623	2.60002	2.67611	2.74332	2.81263	2.88416	2.79582	2.24337	2.30068	2.36086	2.42912	2.49804	2.56173	2.62785	2.69535	2.75925	2.83018	2.87378	3.03343	3.11668	3.49535	3.57848	3.66209	3.75051	3.83987	3.92717	4.01647	4.10329	4.19319	4.28447	4.43133
187	TGO	NaN	4.65605	5.0141	5.40601	5.83326	6.33378	6.43737	6.53711	6.65314	6.31001	6.60569	5.79764	7.372	7.26513	7.7635	8.44608	8.48325	8.13987	8.52262	7.73908	6.39736	6.44245	7.89676	6.9838	7.84354	8.55962	10.5503	11.3807	13.9001	13.2736	15.6486	13.0382	10.329	9.53796	8.92114	7.27714	9.91787	12.2673	13.0668	13.9826	14.8717	15.1282	15.6487	16.1226	16.0771	17.3903	17.9063	18.1693
188	THA	NaN	8.80055	8.99567	9.0756	9.28858	9.51199	9.74609	9.992	10.2185	10.4876	10.8123	10.3908	10.2023	10.0113	10.1417	10.1008	10.5677	10.5083	10.8172	10.6593	9.90887	10.9456	11.3789	11.5867	11.5029	11.4996	11.5632	11.4026	11.2466	11.2177	11.2658	12.0754	12.4691	12.7553	12.8297	11.3426	10.163	9.14998	7.92831	7.1111	6.76427	6.63942	6.91205	7.24695	7.57087	7.97447	8.4067	8.91308
189	TJK	NaN	14.2818	15.1026	15.7135	15.1252	14.9182	15.7581	16.356	16.4672	16.4175	15.9121	16.6924	17.1023	17.2143	17.6032	17.9941	17.9241	17.8091	18.1024	18.2697	18.4095	18.3143	18.4287	18.5701	18.939	18.9848	18.9113	19.1045	18.6741	18.8219	18.6163	18.1028	10.8453	9.79596	9.49354	8.96714	8.3999	7.9845	7.59607	7.52665	7.51547	7.69848	7.89376	8.33896	8.92789	9.51968	10.2817	10.7502
190	TKM	NaN	10.0718	10.6507	11.0815	10.6666	10.5207	11.113	11.5346	11.613	11.578	11.2216	11.7718	12.0609	12.1399	12.4142	12.6899	12.6404	12.5594	12.7662	12.8842	12.9828	12.9156	12.9963	13.096	13.3562	13.3885	13.3366	13.4729	13.1694	13.2736	13.1286	12.7665	3.57427	4.14004	4.26728	4.43798	4.48947	3.84288	4.29816	4.87236	5.39801	6.00097	7.23546	8.5134	8.89461	9.48657	10.2458	10.0256
191	TLS	NaN	9.40801	9.23518	9.57766	9.94056	10.8653	11.3021	10.5713	10.1583	9.99506	11.0081	11.6537	12.2259	12.3029	11.7599	10.6187	9.46894	7.60666	5.84698	3.95029	3.0113	3.21166	3.7489	4.21587	4.69888	5.1816	5.3442	5.48286	5.58013	6.33978	6.69103	7.23444	7.88986	8.46265	10.448	10.9478	11.4637	11.9575	13.1252	10.594	10.0466	11.8998	12.0125	11.7009	11.4328	11.6524	11.8831	12.1138
192	TON	NaN	3.16753	3.38101	3.85949	3.81712	3.31249	3.63102	3.41556	3.85692	4.08802	4.61324	4.59684	5.02196	5.59689	5.661	7.8033	8.24604	10.04	13.1899	13.3936	13.8573	15.4741	13.7825	11.1993	10.8846	13.1688	13.2018	14.5827	15.2676	15.5024	14.3872	14.4279	14.1573	14.0044	13.4679	13.0875	12.9389	12.6415	12.6415	13.3576	14.0083	14.0083	14.0083	14.0083	14.0083	14.0083	14.0083	14.0864
193	TTO	NaN	7.56999	7.56376	7.70091	7.84442	8.18669	8.34084	8.64722	8.8686	9.02988	9.51113	9.81173	10.1093	10.4982	10.7069	11.0105	11.2469	11.4053	11.5493	11.8413	11.8859	11.7853	11.3592	10.7122	10.3094	9.84662	10.0808	10.547	9.81137	8.68705	8.24128	8.00615	7.01193	7.22035	7.13704	7.11296	7.32441	7.2802	6.91298	7.02524	6.53729	6.60747	6.82147	6.55256	6.58609	6.60306	6.50334	5.52686
194	TUN	NaN	10.3282	9.5739	9.69421	10.58	10.8043	11.5325	10.3265	9.36029	10.1999	10.1237	11.4014	12.343	12.4809	13.105	13.5856	13.1504	13.339	11.4862	9.17771	10.5631	10.0074	10.6786	11.0163	11.6962	12.2544	11.4889	12.2169	11.8587	11.9367	12.6746	13.231	13.4643	14.7282	13.2909	13.2583	14.6864	13.6248	14.001	14.2422	15.089	15.0005	14.9419	14.2946	14.8313	15.4742	16.1178	16.402
195	TUR	NaN	27.0815	26.3157	25.6662	25.7811	26.1704	26.2784	27.1232	27.7022	27.6681	27.0615	26.5554	26.7313	27.1474	27.7187	28.0012	28.5392	28.7916	29.3154	30.0512	31.2371	32.3641	32.7414	31.4452	30.4781	25.6225	26.3734	27.0186	26.9887	27.3424	26.321	24.5949	24.9345	24.5697	23.8689	23.1955	22.4133	22.215	20.7733	20.3724	20.5283	19.5628	18.92	17.8485	17.9522	18.0909	18.5023	18.8495
196	TUV	NaN	3.55122	3.55122	3.55122	3.55122	3.55122	3.55122	3.55122	3.55122	3.55122	3.55122	3.55122	3.55122	3.55122	3.55122	3.55122	3.55122	3.61598	3.75103	4.01561	4.3785	3.96404	4.93753	5.33451	6.63413	6.73304	6.22581	5.7749	5.66104	7.58125	7.63869	8.33352	8.39529	8.13648	8.26624	8.26624	8.26741	8.39646	8.39646	8.52669	8.52669	8.52669	8.72143	8.72143	8.72143	9.07731	9.07731	9.19267
197	TZA	NaN	6.43004	6.55789	6.71986	6.70839	7.45736	7.03411	7.17155	7.30957	7.43916	7.58904	7.74332	7.90175	7.9992	8.11836	8.32168	8.74823	8.9513	9.15847	9.36981	9.5261	9.76631	9.99271	10.2273	9.55552	9.92371	10.0489	10.176	10.3049	10.468	10.6812	10.8639	11.0869	11.2187	11.3589	12.8146	11.614	11.761	11.9102	13.9589	13.7398	13.9864	14.2224	14.5874	14.3739	14.4865	15.0744	15.1779
198	UGA	NaN	11.1175	10.5223	10.4495	10.2264	10.2142	10.2145	10.5166	10.5401	10.98	11.787	12.1323	12.4042	12.91	13.0861	13.6195	14.0512	14.005	14.9903	15.0568	14.0196	14.1422	14.4952	14.8211	15.3024	15.9643	16.3414	12.7848	13.851	14.5492	15.9028	16.6197	16.9495	17.4737	17.0785	17.535	17.8428	18.3512	18.9649	19.5331	20.0905	20.7868	21.3652	22.0392	22.9664	23.6736	24.3806	25.1106
199	UKR	NaN	14.2578	15.0773	15.6872	15.0998	14.8932	15.7317	16.3286	16.4396	16.3899	15.8854	16.6644	17.0736	17.1855	17.5737	17.964	17.894	17.7793	18.0721	18.2391	18.3787	18.2836	18.3978	18.539	18.9072	18.953	18.8796	19.0725	18.6428	18.7903	18.5851	18.0725	24.1936	22.8037	21.8886	19.6182	17.2191	14.8014	12.2645	11.2548	10.2509	9.12535	9.18136	8.94087	7.62409	6.85795	6.49477	6.23102
200	URY	NaN	55.6734	55.7961	55.4553	55.6091	53.9186	55.6832	54.549	54.8386	57.1588	52.4745	49.9762	48.5999	50.9176	51.7652	54.7625	52.1535	51.7697	51.6891	54.081	60.48	61.7459	61.1055	56.7555	55.1622	56.8316	59.6119	62.4762	64.6745	62.1077	60.3698	63.2978	63.1448	62.4361	60.3981	58.9827	58.9227	56.6959	53.438	51.5167	49.6504	48.8555	49.1101	49.291	49.7478	51.2094	52.9759	51.5703
201	USA	NaN	6.47607	6.59361	6.77577	6.91591	6.88975	6.86278	6.84623	6.82634	6.83203	6.92053	7.01685	7.14861	7.31801	7.62472	7.79315	7.53311	7.25435	6.89285	6.60286	6.64586	6.81667	6.86745	6.81483	6.7166	6.48944	6.21348	6.03983	5.92667	5.77861	5.7315	5.75697	5.81636	5.88489	5.96945	6.04375	6.06765	5.94627	5.84206	5.8164	5.75369	5.70069	5.66831	5.6272	5.55678	5.58829	5.66224	5.65671
202	UZB	NaN	18.9195	20.0069	20.8162	20.0368	19.7626	20.8753	21.6674	21.8146	21.7487	21.0793	22.1129	22.656	22.8044	23.3195	23.8374	23.7446	23.5923	23.9809	24.2024	24.3877	24.2615	24.413	24.6004	25.0891	25.1498	25.0524	25.3084	24.7382	24.9339	24.6616	23.9814	11.0234	11.2979	12.0216	11.8965	11.1763	10.4612	10.7931	10.8895	11.0173	11.1318	11.4326	12.2688	13.0026	13.8094	14.715	14.9325
203	VCT	NaN	14.1295	15.0615	15.5886	15.8337	16.042	16.9457	16.1292	14.9654	14.5152	14.5916	14.2558	14.7844	15.7468	16.4079	17.3702	18.2124	19.1461	19.4711	19.7374	20.1172	20.7489	21.3286	22.4822	23.722	22.9101	22.6326	21.3147	22.2406	21.3569	20.4735	18.9778	19.1734	19.4267	19.7951	20.1637	20.1637	20.1637	20.1637	20.1637	19.901	19.6333	19.2311	18.5033	18.5033	18.924	18.9244	19.4241
204	VEN	NaN	4.0901	4.11513	4.23448	4.35423	4.47445	4.60531	4.73948	4.87952	5.02266	5.1376	5.25837	5.30286	5.40828	5.48329	5.63255	5.82439	5.91404	6.13435	6.32072	6.50013	6.65369	6.80353	6.95009	7.08524	7.24323	7.55509	7.758	7.89537	8.02167	8.17825	8.40133	8.45605	8.31257	8.58804	8.48139	8.51234	8.63824	8.81268	8.99321	9.1807	9.36696	9.56379	9.68901	9.84197	10.0748	10.0961	10.2421
205	VGB	NaN	37.7974	37.8679	34.4452	29.209	30.0391	30.7434	31.3111	33.2105	30.2375	30.4573	32.0563	32.9592	33.875	35.4739	35.7819	36.7988	37.1068	36.7588	37.2155	38.3683	39.1224	38.6257	38.6257	38.6386	37.0672	34.5049	32.9741	32.9741	32.9741	33.1333	33.1333	33.1333	33.1333	33.1333	33.1333	33.1333	33.1333	33.1333	33.1333	33.1333	33.1333	33.1333	33.1333	33.1333	33.1333	33.1333	33.1333
206	VIR	NaN	14.7374	13.8113	14.1761	14.669	14.5537	15.9285	17.9794	20.6513	20.7549	17.9414	14.5967	15.3428	15.3428	15.5412	16.0169	16.2722	16.5616	16.923	17.1623	18.2048	18.3553	19.225	19.1931	19.4946	19.8234	20.4911	11.9673	16.4898	16.8105	16.8099	16.8119	16.812	16.8103	16.8103	16.8103	16.8103	16.8103	16.8103	16.8103	16.8103	16.8103	16.8103	16.8103	16.8103	16.8103	16.8103	17.0602
207	VNM	NaN	7.03277	7.10881	7.4157	7.48719	7.34585	7.29848	7.10863	7.00984	6.98458	6.85739	6.86639	6.67911	6.8759	7.04558	6.42364	6.58097	6.94414	7.00335	6.91642	7.03212	7.35876	7.77344	8.27916	8.83162	9.21788	9.64035	10.1423	10.4369	10.6776	10.4898	10.4834	10.7338	11.1576	11.4968	11.8799	12.142	12.3448	12.526	12.6797	12.8904	12.5094	12.8936	13.6662	14.7394	16.0458	17.7218	18.3189
208	VUT	NaN	1.69138	1.90287	2.17527	2.38103	2.55587	2.81637	2.99201	3.2071	3.38647	3.45468	3.84662	3.86965	4.34469	4.56391	4.78221	4.99983	4.78871	4.57892	4.41196	4.33224	4.29693	4.42974	4.57593	4.60697	4.82327	4.93005	5.07109	5.11632	5.26035	5.64438	5.864	6.31054	6.7388	6.78162	6.78162	6.78321	6.78321	6.7848	6.78481	6.32009	5.89502	5.91967	6.16602	6.32673	6.43387	6.58922	7.9463
209	PSE	NaN	NaN	NaN	NaN	NaN	NaN	NaN	NaN	NaN	NaN	NaN	NaN	NaN	NaN	NaN	NaN	NaN	NaN	NaN	NaN	NaN	NaN	NaN	NaN	NaN	NaN	NaN	NaN	NaN	NaN	NaN	NaN	NaN	NaN	NaN	NaN	NaN	NaN	NaN	NaN	NaN	NaN	NaN	NaN	NaN	NaN	NaN	NaN
210	WSM	NaN	3.20597	3.25404	3.6734	3.7305	3.86346	3.91357	4.26272	4.50079	4.62864	4.74897	4.85255	5.013	5.12287	5.47054	6.01492	6.19728	6.12781	6.39056	6.80859	6.59851	6.29079	6.01065	5.80288	5.647	5.77371	6.31172	6.8184	6.8184	6.79781	6.74746	6.89719	6.67932	6.88361	7.18031	7.12035	7.12038	7.1204	7.30424	7.44828	7.4881	7.69949	7.69959	7.88341	8.06725	8.0673	8.06735	8.06743
211	YEM	NaN	3.72952	3.7599	3.78055	3.82989	3.8914	3.71934	3.79025	3.47543	3.05168	3.00606	3.28336	3.18854	3.04013	3.33357	3.50518	3.28154	3.39287	3.42474	3.44515	3.54921	3.6648	3.73402	3.81505	3.86542	3.92587	3.97636	4.01715	4.12188	4.24599	5.6203	5.34029	5.44757	5.56091	5.50274	5.6114	5.88999	6.32608	6.68261	6.86377	7.03181	7.34965	7.42176	8.22674	8.33195	8.43893	8.6302	9.01427
212	ZAF	NaN	13.7642	13.8254	13.8344	13.5845	13.6143	13.4098	13.1843	13.3812	13.5019	12.6299	12.3146	11.8606	12.1142	12.2153	12.5088	12.5531	12.851	12.9197	13.324	13.1072	12.8191	13.3329	13.2245	12.7369	12.1596	12.0115	12.1595	12.2332	12.6781	13.2498	13.3372	13.0587	12.4293	12.2703	12.2566	12.4966	12.7122	12.8564	12.7487	12.6837	12.6618	12.1542	12.0602	11.9613	12.0743	11.9032	12.0603
213	COD	NaN	0.472672	0.446711	0.418727	0.399496	0.367824	0.397263	0.411753	0.434046	0.463097	0.517379	0.529883	0.542413	0.555419	0.568383	0.577151	0.583949	0.585554	0.584696	0.587582	0.591211	0.599353	0.607088	0.613333	0.620564	0.634734	0.666207	0.699473	0.734644	0.771842	0.811153	0.779343	0.802187	0.777674	0.778582	0.770709	0.754809	0.791805	0.747675	0.693967	0.679084	0.664597	0.649714	0.650072	0.650431	0.650792	0.651154	0.651515
214	ZMB	NaN	0.946373	0.943262	0.941969	0.938342	0.962029	0.979488	1.04393	1.08036	1.22736	1.18853	1.22318	1.24827	1.28977	1.29635	1.3506	1.49609	1.57807	1.59469	1.65618	1.61603	1.71542	1.83893	1.7581	1.66936	1.86207	1.90694	1.97403	2.01101	2.03748	2.18945	2.27098	2.28466	2.15934	2.03111	1.89933	1.76843	2.12577	2.22142	2.39186	2.25508	2.35946	2.26689	2.23104	2.25793	2.44705	2.61288	2.39538
215	ZWE	NaN	5.19537	5.31638	5.48917	5.26503	5.3907	5.28747	6.09368	6.43081	7.64998	8.34148	8.91053	9.02923	9.13606	9.26581	9.78092	9.88195	10.3115	9.60311	8.57591	7.85637	8.06739	8.34312	8.2808	8.43378	8.62999	9.18368	9.49795	9.52022	9.50667	10.391	8.91449	9.81427	7.27897	7.50513	7.81646	9.1448	9.08054	9.47374	10.1743	10.3928	10.6869	9.35358	9.30124	9.08625	8.82081	8.80948	8.85828
[truncated: 8 more columns]
